# Supplementary material for: The erratic mitochondrial clock: variations of mutation rate, not population size, affect mtDNA diversity across birds and mammals
Source: BMC Evol Biol. 2009 Mar 10;9:54. doi: 10.1186/1471-2148-9-54 (PMC2660308; doi:10.1186/1471-2148-9-54)
Supplement: Additional file 5 — Table S2. GenBank accession numbers, taxonomy, mitochondrial substitution rate and life-history traits of the 1571 species used in the substitution rate analysis. [file 1471-2148-9-54-S5.csv]

AccNum	subfamily	family	order	superorder	Genus	species	rate (third codon position/site/Myr)	longevity (in years)	mass (in grams)
DQ008515	Acrocephalinae	Sylviidae	Passeriformes	Neognathae	Abroscopus	superciliaris	0.0699254	0	0
AF489878	Emberizinae	Fringillidae	Passeriformes	Neognathae	Acanthidops	bairdii	0.0282626	0	0
AY488331	??	Meliphagidae	Passeriformes	Neognathae	Acanthorhynchus	superciliosus	0.0287968	0	0
U83305	Accipitrinae	Accipitridae	Falconiformes	Neognathae	Accipiter	striatus	0.0176798	19.9	135
AJ004247	Acrocephalinae	Sylviidae	Passeriformes	Neognathae	Acrocephalus	agricola	0.069266	0	0
AJ004252	Acrocephalinae	Sylviidae	Passeriformes	Neognathae	Acrocephalus	arundinaceus	0.0540857	10	21.9
AJ004786	Acrocephalinae	Sylviidae	Passeriformes	Neognathae	Acrocephalus	australis	0.0543808	0	0
AJ004773	Acrocephalinae	Sylviidae	Passeriformes	Neognathae	Acrocephalus	dumetorum	0.0744491	7.8	0
AJ004267	Acrocephalinae	Sylviidae	Passeriformes	Neognathae	Acrocephalus	gracilirostris	0.0597991	0	0
AJ004779	Acrocephalinae	Sylviidae	Passeriformes	Neognathae	Acrocephalus	griseldis	0.0668451	0	0
AJ004281	Acrocephalinae	Sylviidae	Passeriformes	Neognathae	Acrocephalus	melanopogon	0.0853732	0	0
AB159186	Acrocephalinae	Sylviidae	Passeriformes	Neognathae	Acrocephalus	orientalis	0.0531542	0	0
AJ004768	Acrocephalinae	Sylviidae	Passeriformes	Neognathae	Acrocephalus	paludicola	0.086918	0	0
AJ004295	Acrocephalinae	Sylviidae	Passeriformes	Neognathae	Acrocephalus	rufescens	0.0601495	0	0
AJ004243	Acrocephalinae	Sylviidae	Passeriformes	Neognathae	Acrocephalus	schoenobaenus	0.0780643	10.1	11.5
AJ004303	Acrocephalinae	Sylviidae	Passeriformes	Neognathae	Acrocephalus	scirpaceus	0.0732824	12.8	0
AJ004284	Acrocephalinae	Sylviidae	Passeriformes	Neognathae	Acrocephalus	sechellensis	0.0588076	0	0
AJ004788	Acrocephalinae	Sylviidae	Passeriformes	Neognathae	Acrocephalus	stentoreus	0.0513374	10.6	0
AJ004777	Acrocephalinae	Sylviidae	Passeriformes	Neognathae	Acrocephalus	tangorum	0.0749886	0	0
AF536742	??	Numididae	Galliformes	Neognathae	Acryllium	vulturinum	0.00866982	0	0
U89172	??	Strigidae	Strigiformes	Neognathae	Aegolius	acadicus	0.0807449	17.5	117.9
X95775	??	Aegothelidae	Caprimulgiformes	Neognathae	Aegotheles	cristatus	0.0283309	0	0
AY294431	??	Apodidae	Apodiformes	Neognathae	Aerodramus	elaphrus	0.0133558	0	0
AY294448	??	Apodidae	Apodiformes	Neognathae	Aerodramus	maximus	0.0157605	0	0
AY294441	??	Apodidae	Apodiformes	Neognathae	Aerodramus	mearnsi	0.010103	0	0
AY950787	??	Apodidae	Apodiformes	Neognathae	Aerodramus	papuensis	0.0217976	0	0
AY294424	??	Apodidae	Apodiformes	Neognathae	Aerodramus	salangana	0.0115435	0	0
AY294437	??	Apodidae	Apodiformes	Neognathae	Aerodramus	spodiopygius	0.00947181	0	0
AY294452	??	Apodidae	Apodiformes	Neognathae	Aerodramus	terraereginae	0.0157567	0	0
AY294439	??	Apodidae	Apodiformes	Neognathae	Aerodramus	vanikorensis	0.0113925	0	0
AY135634	??	Apodidae	Apodiformes	Neognathae	Aerodramus	vulcanorum	0.00870121	0	0
U37087	??	Alcidae	Charadriiformes	Neognathae	Aethia	cristatella	0.00981338	7.6	289
U37104	??	Alcidae	Charadriiformes	Neognathae	Aethia	pusilla	0.00960423	4.4	96
U37286	??	Alcidae	Charadriiformes	Neognathae	Aethia	pygmaea	0.00964421	0	0
AF013760	Phasianinae	Phasianidae	Galliformes	Neognathae	Afropavo	congensis	0.0152991	0	0
AJ511430	??	Otididae	Gruiformes	Neognathae	Afrotis	afraoides	0.00575025	0	0
AM236884	??	Numididae	Galliformes	Neognathae	Agelastes	meleagrides	0.00386226	0	0
X74257	??	Ptilonorhynchidae	Passeriformes	Neognathae	Ailuroedus	melanotis	0.0130071	0	0
AF447362	Emberizinae	Fringillidae	Passeriformes	Neognathae	Aimophila	cassinii	0.0266234	0	0
AF059053	??	Anatidae	Anseriformes	Neognathae	Aix	sponsa	0.00452547	22.5	452.8
U37288	??	Alcidae	Charadriiformes	Neognathae	Alca	torda	0.00972418	29.4	0
Z48771	Perdicinae	Phasianidae	Galliformes	Neognathae	Alectoris	barbara	0.0113202	0	0
Z48776	Perdicinae	Phasianidae	Galliformes	Neognathae	Alectoris	magna	0.0131407	0	0
Z48773	Perdicinae	Phasianidae	Galliformes	Neognathae	Alectoris	melanocephala	0.0125014	0	0
Z48774	Perdicinae	Phasianidae	Galliformes	Neognathae	Alectoris	philbyi	0.0126011	0	0
AF483344	??	Columbidae	Columbiformes	Neognathae	Alectroenas	madagascariensis	0.00973617	0	0
NC_007227	??	Megapodiidae	Galliformes	Neognathae	Alectura	lathami	0.0460095	12.5	0
AY206966	??	Turdidae	Passeriformes	Neognathae	Alethe	castanea	0.0238864	0	0
AY206931	??	Turdidae	Passeriformes	Neognathae	Alethe	choloensis	0.0287086	0	0
AY206919	??	Turdidae	Passeriformes	Neognathae	Alethe	diademata	0.0241748	0	0
AY206930	??	Turdidae	Passeriformes	Neognathae	Alethe	fuelleborni	0.0305141	0	0
AY206979	??	Turdidae	Passeriformes	Neognathae	Alethe	poliocephala	0.038307	0	0
AY206926	??	Turdidae	Passeriformes	Neognathae	Alethe	poliophrys	0.0276876	0	0
AJ242684	??	Alcidae	Charadriiformes	Neognathae	Alle	alle	0.0108392	0	0
AY825943	??	Hirundinidae	Passeriformes	Neognathae	Alopochelidon	fucata	0.139766	0	0
AY495400	??	Passeridae	Passeriformes	Neognathae	Amadina	fasciata	0.0657284	0	0
U89180	??	Trochilidae	Trochiliformes	Neognathae	Amazilia	tzacatl	0.042162	0	0
AY283489	??	Psittacidae	Psittaciformes	Neognathae	Amazona	agilis	0.00643103	0	0
AY283492	??	Psittacidae	Psittaciformes	Neognathae	Amazona	albifrons	0.00849052	25.3	215
AY283464	??	Psittacidae	Psittaciformes	Neognathae	Amazona	arausiaca	0.00815996	0	0
AY283462	??	Psittacidae	Psittaciformes	Neognathae	Amazona	barbadensis	0.00879136	0	0
AY283454	??	Psittacidae	Psittaciformes	Neognathae	Amazona	dufresniana	0.00668173	0	0
AY283461	??	Psittacidae	Psittaciformes	Neognathae	Amazona	finschi	0.00504194	25.8	0
AY283460	??	Psittacidae	Psittaciformes	Neognathae	Amazona	guildingii	0.00847752	28	0
AY283457	??	Psittacidae	Psittaciformes	Neognathae	Amazona	imperialis	0.00600947	0	0
AY283474	??	Psittacidae	Psittaciformes	Neognathae	Amazona	ventralis	0.0065536	0	0
AY283466	??	Psittacidae	Psittaciformes	Neognathae	Amazona	versicolor	0.00811725	0	0
AF059054	??	Anatidae	Anseriformes	Neognathae	Amazonetta	brasiliensis	0.00394276	0	0
DQ459521	Emberizinae	Fringillidae	Passeriformes	Neognathae	Ammodramus	bairdii	0.0255878	0	0
DQ459519	Emberizinae	Fringillidae	Passeriformes	Neognathae	Ammodramus	caudacutus	0.0255701	10	16.5
DQ459511	Emberizinae	Fringillidae	Passeriformes	Neognathae	Ammodramus	henslowii	0.0259962	0	0
DQ459512	Emberizinae	Fringillidae	Passeriformes	Neognathae	Ammodramus	leconteii	0.0256234	0	0
DQ459520	Emberizinae	Fringillidae	Passeriformes	Neognathae	Ammodramus	maritimus	0.0255523	9	20
DQ459522	Emberizinae	Fringillidae	Passeriformes	Neognathae	Ammodramus	nelsoni	0.0255583	0	0
EF488738	Emberizinae	Fringillidae	Passeriformes	Neognathae	Amphispiza	belli	0.0260672	0	0
AY488401	??	Maluridae	Passeriformes	Neognathae	Amytornis	striatus	0.0374357	0	0
AF059055	??	Anatidae	Anseriformes	Neognathae	Anas	acuta	0.00368801	27.4	721
AF059103	??	Anatidae	Anseriformes	Neognathae	Anas	americana	0.00355478	21.3	793.8
AF059056	??	Anatidae	Anseriformes	Neognathae	Anas	aucklandica	0.00368362	0	0
AF059058	??	Anatidae	Anseriformes	Neognathae	Anas	bahamensis	0.00367337	0	0
AF059060	??	Anatidae	Anseriformes	Neognathae	Anas	bernieri	0.00367191	0	0
AF059105	??	Anatidae	Anseriformes	Neognathae	Anas	capensis	0.0041126	0	0
AF059063	??	Anatidae	Anseriformes	Neognathae	Anas	carolinensis	0.00327368	0	0
AF059061	??	Anatidae	Anseriformes	Neognathae	Anas	chlorotis	0.00363531	0	0
AF059062	??	Anatidae	Anseriformes	Neognathae	Anas	clypeata	0.00361481	20.3	554
AF059064	??	Anatidae	Anseriformes	Neognathae	Anas	crecca	0.00376415	27.1	250
AF059069	??	Anatidae	Anseriformes	Neognathae	Anas	diazi	0.00328539	0	0
AF059068	??	Anatidae	Anseriformes	Neognathae	Anas	discors	0.00363384	22.3	420
AF059070	??	Anatidae	Anseriformes	Neognathae	Anas	erythrorhyncha	0.00373486	0	0
AF059106	??	Anatidae	Anseriformes	Neognathae	Anas	falcata	0.00364995	0	0
AF059071	??	Anatidae	Anseriformes	Neognathae	Anas	flavirostris	0.00313898	0	0
AF059073	??	Anatidae	Anseriformes	Neognathae	Anas	formosa	0.0044669	0	0
AF059074	??	Anatidae	Anseriformes	Neognathae	Anas	fulvigula	0.00328832	20	0
AF059075	??	Anatidae	Anseriformes	Neognathae	Anas	georgica	0.00362945	0	0
AF059077	??	Anatidae	Anseriformes	Neognathae	Anas	hottentota	0.00443616	0	0
AF059078	??	Anatidae	Anseriformes	Neognathae	Anas	laysanensis	0.00330882	11.8	0
AF059079	??	Anatidae	Anseriformes	Neognathae	Anas	luzonica	0.00330735	0	0
AF059080	??	Anatidae	Anseriformes	Neognathae	Anas	melleri	0.00327954	0	0
AF059107	??	Anatidae	Anseriformes	Neognathae	Anas	penelope	0.00352843	34.2	660
AF059084	??	Anatidae	Anseriformes	Neognathae	Anas	platalea	0.00356649	0	0
EU009397	??	Anatidae	Anseriformes	Neognathae	Anas	platyrhynchos	0.00330003	29	1048.1
AF059083	??	Anatidae	Anseriformes	Neognathae	Anas	poecilorhyncha	0.0033015	0	0
AF059085	??	Anatidae	Anseriformes	Neognathae	Anas	puna	0.00381978	0	0
AF059086	??	Anatidae	Anseriformes	Neognathae	Anas	querquedula	0.00404378	14.5	0
AF059088	??	Anatidae	Anseriformes	Neognathae	Anas	rubripes	0.00328539	26.4	998.7
AF059108	??	Anatidae	Anseriformes	Neognathae	Anas	sibilatrix	0.003546	0	0
AF059089	??	Anatidae	Anseriformes	Neognathae	Anas	smithii	0.00362213	0	0
AF059091	??	Anatidae	Anseriformes	Neognathae	Anas	sparsa	0.00339081	0	0
AF059109	??	Anatidae	Anseriformes	Neognathae	Anas	strepera	0.00366752	22.3	791
AF059093	??	Anatidae	Anseriformes	Neognathae	Anas	undulata	0.00322097	0	0
AF059094	??	Anatidae	Anseriformes	Neognathae	Anas	versicolor	0.00383442	0	0
AF059095	??	Anatidae	Anseriformes	Neognathae	Anas	zonorhyncha	0.00330442	0	0
AY279303	??	Ramphastidae	Piciformes	Neognathae	Andigena	cucullata	0.0272087	0	0
AY383090	Emberizinae	Fringillidae	Passeriformes	Neognathae	Anisognathus	flavinuchus	0.028807	0	0
NC_002779	??	Emeidae	Dinornithiformes	Palaeognathae	Anomalopteryx	didiformis	0.00025	0	0
AY631284	??	Laridae	Charadriiformes	Neognathae	Anous	minutus	0.0129815	26.2	0
AF363031	??	Anatidae	Anseriformes	Neognathae	Anser	albifrons	0.0049237	47	2681
AY427804	??	Anatidae	Anseriformes	Neognathae	Anser	anser	0.00494566	31	0
AY427815	??	Anatidae	Anseriformes	Neognathae	Anser	cygnoides	0.00489881	0	0
AY309455	??	Anseranatidae	Anseriformes	Neognathae	Anseranas	semipalmata	0.00668059	0	0
AY488333	??	Meliphagidae	Passeriformes	Neognathae	Anthochaera	carunculata	0.027619	0	0
AY488334	??	Meliphagidae	Passeriformes	Neognathae	Anthochaera	chrysoptera	0.0280598	0	0
AY488335	??	Meliphagidae	Passeriformes	Neognathae	Anthochaera	lunulata	0.0283416	0	0
AY488336	??	Meliphagidae	Passeriformes	Neognathae	Anthochaera	paradoxa	0.0275179	0	0
U89190	??	Bucerotidae	Bucerotiformes	Neognathae	Anthracoceros	albirostris	0.0036438	0	0
U46771	??	Motacillidae	Passeriformes	Neognathae	Anthus	campestris	0.0411212	0	0
U46776	??	Motacillidae	Passeriformes	Neognathae	Anthus	cervinus	0.0188306	4.5	0
U46772	??	Motacillidae	Passeriformes	Neognathae	Anthus	petrosus	0.0250314	10.9	0
U46774	??	Motacillidae	Passeriformes	Neognathae	Anthus	pratensis	0.0143641	7.7	18.9
U46770	??	Motacillidae	Passeriformes	Neognathae	Anthus	richardi	0.0288043	0	0
U46773	??	Motacillidae	Passeriformes	Neognathae	Anthus	spinoletta	0.0250229	8.8	21.2
U46775	??	Motacillidae	Passeriformes	Neognathae	Anthus	trivialis	0.0197189	8.2	19.7
DQ008497	??	Cisticolidae	Passeriformes	Neognathae	Apalis	thoracica	0.0916912	0	0
U94798	??	Trogonidae	Trogoniformes	Neognathae	Apaloderma	narina	0.0380958	0	0
U89200	??	Trogonidae	Trogoniformes	Neognathae	Apaloderma	vittatum	0.0329036	0	0
AF447620	??	Tyrannidae	Passeriformes	Neognathae	Aphanotriccus	audax	0.0173579	0	0
AY030116	??	Corvidae	Passeriformes	Neognathae	Aphelocoma	californica	0.0559401	0	0
AY139623	??	Spheniscidae	Sphenisciformes	Neognathae	Aptenodytes	patagonicus	0.0137132	26	13036.8
AY294469	??	Apodidae	Apodiformes	Neognathae	Apus	affinis	0.0129066	0	0
NC_008540	??	Apodidae	Apodiformes	Neognathae	Apus	apus	0.0140567	21	44.9
AY526107	??	Apodidae	Apodiformes	Neognathae	Apus	melba	0.0240784	0	0
Z73463	Accipitrinae	Accipitridae	Falconiformes	Neognathae	Aquila	adalberti	0.0104524	44.5	0
Z73462	Accipitrinae	Accipitridae	Falconiformes	Neognathae	Aquila	chrysaetos	0.0101322	48	4800
AY987284	Accipitrinae	Accipitridae	Falconiformes	Neognathae	Aquila	clanga	0.00994519	0	0
AY987287	Accipitrinae	Accipitridae	Falconiformes	Neognathae	Aquila	nipalensis	0.0104091	41	0
AY987301	Accipitrinae	Accipitridae	Falconiformes	Neognathae	Aquila	verreauxii	0.00994	0	0
AY987293	Accipitrinae	Accipitridae	Falconiformes	Neognathae	Aquila	wahlbergi	0.0092112	0	0
DQ485899	??	Aramidae	Gruiformes	Neognathae	Aramus	guarauna	0.00800254	0	0
AY669401	??	Psittacidae	Psittaciformes	Neognathae	Aratinga	weddelli	0.00845152	0	0
AM236890	Perdicinae	Phasianidae	Galliformes	Neognathae	Arborophila	javanica	0.0178339	0	0
AM236889	Perdicinae	Phasianidae	Galliformes	Neognathae	Arborophila	torqueola	0.0179427	0	0
AF193822	??	Ardeidae	Ciconiiformes	Neognathae	Ardea	alba	0.0134446	0	0
AF193821	??	Ardeidae	Ciconiiformes	Neognathae	Ardea	herodias	0.0149558	24.5	1870
DQ780878	??	Ardeidae	Ciconiiformes	Neognathae	Ardea	novaehollandiae	0.0121285	0	0
AJ511437	??	Otididae	Gruiformes	Neognathae	Ardeotis	arabs	0.00971081	0	0
AJ511440	??	Otididae	Gruiformes	Neognathae	Ardeotis	kori	0.0085879	0	0
AF417928	??	Scolopacidae	Charadriiformes	Neognathae	Arenaria	interpres	0.0124371	19.7	90
AF013761	Phasianinae	Phasianidae	Galliformes	Neognathae	Argusianus	argus	0.00966511	0	0
AF059099	??	Anatidae	Anseriformes	Neognathae	Asarcornis	scutulata	0.00446544	0	0
AY488337	??	Meliphagidae	Passeriformes	Neognathae	Ashbyia	lovensis	0.0290099	0	0
U89171	??	Strigidae	Strigiformes	Neognathae	Asio	flammeus	0.0503372	20.8	406
AF082067	??	Strigidae	Strigiformes	Neognathae	Asio	otus	0.0455838	27.8	249.7
DQ294492	??	Tyrannidae	Passeriformes	Neognathae	Atalotriccus	pilaris	0.0171623	0	0
AF407439	??	Brachypteraciidae	Coraciiformes	Neognathae	Atelornis	crossleyi	0.0306271	0	0
AF407443	??	Brachypteraciidae	Coraciiformes	Neognathae	Atelornis	pittoides	0.0352316	0	0
AJ003949	??	Strigidae	Strigiformes	Neognathae	Athene	noctua	0.0735893	0	0
DQ459524	Emberizinae	Fringillidae	Passeriformes	Neognathae	Atlapetes	citrinellus	0.0262625	0	0
DQ459525	Emberizinae	Fringillidae	Passeriformes	Neognathae	Atlapetes	gutturalis	0.0263571	0	0
AF090337	??	Anatidae	Anseriformes	Neognathae	Aythya	americana	0.00507596	22.6	1077.3
AF347956	??	Paridae	Passeriformes	Neognathae	Baeolophus	wollweberi	0.0164322	0	0
U27544	??	Gruidae	Gruiformes	Neognathae	Balearica	pavonina	0.00326666	0	0
AM236891	Perdicinae	Phasianidae	Galliformes	Neognathae	Bambusicola	fytchii	0.0140567	0	0
AF028790	Perdicinae	Phasianidae	Galliformes	Neognathae	Bambusicola	thoracica	0.0125105	0	0
AF383106	Emberizinae	Fringillidae	Passeriformes	Neognathae	Basileuterus	culicivorus	0.0266293	0	0
AY340214	Emberizinae	Fringillidae	Passeriformes	Neognathae	Basileuterus	fulvicauda	0.0255938	0	0
AY340215	Emberizinae	Fringillidae	Passeriformes	Neognathae	Basileuterus	rivularis	0.0257062	0	0
AF383012	Emberizinae	Fringillidae	Passeriformes	Neognathae	Basileuterus	rubifrons	0.0267181	0	0
AY216846	Emberizinae	Fringillidae	Passeriformes	Neognathae	Basileuterus	tristriatus	0.0266057	0	0
X95776	??	Batrachostomatidae	Caprimulgiformes	Neognathae	Batrachostomus	cornutus	0.0760746	0	0
EF100673	??	Batrachostomatidae	Caprimulgiformes	Neognathae	Batrachostomus	septimus	0.0647231	0	0
AF193833	??	Ardeidae	Ciconiiformes	Neognathae	Botaurus	lentiginosus	0.0183825	8.3	600
AY465748	??	Ardeidae	Ciconiiformes	Neognathae	Botaurus	stellaris	0.0194238	11.2	0
AF407446	??	Brachypteraciidae	Coraciiformes	Neognathae	Brachypteracias	leptosomus	0.0403283	0	0
AF407447	??	Brachypteraciidae	Coraciiformes	Neognathae	Brachypteracias	squamigera	0.034486	0	0
DQ008473	Acrocephalinae	Sylviidae	Passeriformes	Neognathae	Bradypterus	baboecala	0.0187587	0	0
DQ367925	Acrocephalinae	Sylviidae	Passeriformes	Neognathae	Bradypterus	castaneus	0.0271097	0	0
AY124541	Acrocephalinae	Sylviidae	Passeriformes	Neognathae	Bradypterus	cinnamomeus	0.022314	0	0
DQ367934	Acrocephalinae	Sylviidae	Passeriformes	Neognathae	Bradypterus	davidi	0.0242415	0	0
DQ367926	Acrocephalinae	Sylviidae	Passeriformes	Neognathae	Bradypterus	kashmirensis	0.0248732	0	0
DQ008474	Acrocephalinae	Sylviidae	Passeriformes	Neognathae	Bradypterus	tacsanowskius	0.032053	0	0
DQ367929	Acrocephalinae	Sylviidae	Passeriformes	Neognathae	Bradypterus	thoracicus	0.0230195	0	0
DQ019124	??	Anatidae	Anseriformes	Neognathae	Branta	canadensis	0.00547565	42	3200
AJ003968	??	Strigidae	Strigiformes	Neognathae	Bubo	bubo	0.0429274	68	0
AJ003971	??	Strigidae	Strigiformes	Neognathae	Bubo	magellanicus	0.0460562	0	0
AJ003972	??	Strigidae	Strigiformes	Neognathae	Bubo	nipalensis	0.0428138	0	0
AF193823	??	Ardeidae	Ciconiiformes	Neognathae	Bubulcus	ibis	0.0159721	23	220
AY279290	??	Lybiidae	Piciformes	Neognathae	Buccanodon	duchaillui	0.0494776	0	0
AF515261	??	Anatidae	Anseriformes	Neognathae	Bucephala	clangula	0.00471433	17	895.86
AJ004155	Procellariinae	Procellariidae	Procellariiformes	Neognathae	Bulweria	bulwerii	0.00749833	22	87
DQ385219	??	Burhinidae	Charadriiformes	Neognathae	Burhinus	magnirostris	0.0149285	0	0
AY274043	??	Burhinidae	Charadriiformes	Neognathae	Burhinus	senegalensis	0.0118511	0	0
NC_003128	Accipitrinae	Accipitridae	Falconiformes	Neognathae	Buteo	buteo	0.010584	28.8	1012
AY423068	Accipitrinae	Accipitridae	Falconiformes	Neognathae	Buteo	japonicus	0.0107536	0	0
AY383091	Emberizinae	Fringillidae	Passeriformes	Neognathae	Buthraupis	montana	0.028452	0	0
AF193827	??	Ardeidae	Ciconiiformes	Neognathae	Butorides	virescens	0.0143438	11.6	175
AF346920	??	Bucerotidae	Bucerotiformes	Neognathae	Bycanistes	bucinator	0.0123474	0	0
AF168110	??	Cuculidae	Cuculiformes	Neognathae	Cacomantis	pyrrhophanus	0.128718	0	0
L08385	??	Anatidae	Anseriformes	Neognathae	Cairina	moschata	0.00457671	0	0
AY156221	Emberizinae	Fringillidae	Passeriformes	Neognathae	Calcarius	lapponicus	0.0285999	5	28.35
AF417924	??	Scolopacidae	Charadriiformes	Neognathae	Calidris	tenuirostris	0.0188732	0	0
AF059097	??	Anatidae	Anseriformes	Neognathae	Callonetta	leucophrys	0.00442005	0	0
AY383092	Emberizinae	Fringillidae	Passeriformes	Neognathae	Calochaetes	coccineus	0.0280733	0	0
AF483336	??	Columbidae	Columbiformes	Neognathae	Caloenas	nicobarica	0.00979108	0	0
AY279267	??	Megalaimidae	Piciformes	Neognathae	Calorhamphus	fuliginosus	0.0118935	0	0
DQ166566	Emberizinae	Fringillidae	Passeriformes	Neognathae	Calyptophilus	frugivorus	0.0265287	0	0
DQ166575	Emberizinae	Fringillidae	Passeriformes	Neognathae	Calyptophilus	tertius	0.0266767	0	0
DQ008498	??	Cisticolidae	Passeriformes	Neognathae	Camaroptera	brachyura	0.181514	0	0
DQ004880	Troglodytinae	Certhiidae	Passeriformes	Neognathae	Campylorhynchus	albobrunneus	0.017652	0	0
AY352520	Troglodytinae	Certhiidae	Passeriformes	Neognathae	Campylorhynchus	brunneicapillus	0.0165424	6.3	0
DQ004882	Troglodytinae	Certhiidae	Passeriformes	Neognathae	Campylorhynchus	chiapensis	0.015332	0	0
DQ004883	Troglodytinae	Certhiidae	Passeriformes	Neognathae	Campylorhynchus	fasciatus	0.0179546	0	0
DQ004884	Troglodytinae	Certhiidae	Passeriformes	Neognathae	Campylorhynchus	griseus	0.0155791	0	0
DQ004885	Troglodytinae	Certhiidae	Passeriformes	Neognathae	Campylorhynchus	gularis	0.0160885	0	0
DQ004886	Troglodytinae	Certhiidae	Passeriformes	Neognathae	Campylorhynchus	jocosus	0.015211	0	0
AY352521	Troglodytinae	Certhiidae	Passeriformes	Neognathae	Campylorhynchus	megalopterus	0.0170972	0	0
DQ004887	Troglodytinae	Certhiidae	Passeriformes	Neognathae	Campylorhynchus	nuchalis	0.0177024	0	0
DQ004888	Troglodytinae	Certhiidae	Passeriformes	Neognathae	Campylorhynchus	rufinucha	0.0149134	0	0
DQ004890	Troglodytinae	Certhiidae	Passeriformes	Neognathae	Campylorhynchus	turdinus	0.0186102	0	0
DQ004892	Troglodytinae	Certhiidae	Passeriformes	Neognathae	Campylorhynchus	yucatanicus	0.0162297	0	0
DQ004896	Troglodytinae	Certhiidae	Passeriformes	Neognathae	Campylorhynchus	zonatus	0.017536	0	0
AY897069	??	Ramphastidae	Piciformes	Neognathae	Capito	auratus	0.0172644	0	0
AY897042	??	Ramphastidae	Piciformes	Neognathae	Capito	aurovirens	0.0265014	0	0
AY279300	??	Ramphastidae	Piciformes	Neognathae	Capito	dayi	0.0183604	0	0
AY897047	??	Ramphastidae	Piciformes	Neognathae	Capito	maculicoronatus	0.0180285	0	0
AY897046	??	Ramphastidae	Piciformes	Neognathae	Capito	quinticolor	0.018022	0	0
AY897044	??	Ramphastidae	Piciformes	Neognathae	Capito	squamatus	0.0181049	0	0
AY897043	??	Ramphastidae	Piciformes	Neognathae	Capito	wallacei	0.0211461	0	0
U89194	Caprimulginae	Caprimulgidae	Caprimulgiformes	Neognathae	Caprimulgus	vociferus	0.0399586	13	54
DQ294519	??	Tyrannidae	Passeriformes	Neognathae	Capsiempis	flaveola	0.020188	0	0
AY216857	Emberizinae	Fringillidae	Passeriformes	Neognathae	Cardellina	rubrifrons	0.0252269	3	0
AF171659	Carduelinae	Fringillidae	Passeriformes	Neognathae	Carduelis	hornemanni	0.0268187	6.8	19.25
DQ792778	Carduelinae	Fringillidae	Passeriformes	Neognathae	Carduelis	spinus	0.0267122	13.5	0
AY495387	Carduelinae	Fringillidae	Passeriformes	Neognathae	Carpodacus	erythrinus	0.0271442	8.9	21.6
DQ792776	Carduelinae	Fringillidae	Passeriformes	Neognathae	Carpodacus	roseus	0.0269785	0	0
U76051	??	Casuariidae	Casuariiformes	Palaeognathae	Casuarius	bennetti	0.00543	26	0
AF338713	??	Casuariidae	Casuariiformes	Palaeognathae	Casuarius	casuarius	0.00274	0	0
DQ385227	??	Stercorariidae	Charadriiformes	Neognathae	Catharacta	skua	0.0078341	28.8	0
AF383024	Emberizinae	Fringillidae	Passeriformes	Neognathae	Catharopeza	bishopi	0.0251736	0	0
AY463690	??	Cathartidae	Ciconiiformes	Neognathae	Cathartes	aura	0.00769284	20.8	2200
AF494341	??	Cathartidae	Ciconiiformes	Neognathae	Cathartes	burrovianus	0.00597341	0	0
AF494339	??	Cathartidae	Ciconiiformes	Neognathae	Cathartes	melambrotus	0.00771831	0	0
AY049490	??	Turdidae	Passeriformes	Neognathae	Catharus	bicknelli	0.025836	0	0
AY049491	??	Turdidae	Passeriformes	Neognathae	Catharus	dryas	0.0315581	0	0
AY049492	??	Turdidae	Passeriformes	Neognathae	Catharus	frantzii	0.0336751	0	0
AY049494	??	Turdidae	Passeriformes	Neognathae	Catharus	fuscater	0.0301507	0	0
AY049495	??	Turdidae	Passeriformes	Neognathae	Catharus	fuscescens	0.026234	10.1	28.8
AY049499	??	Turdidae	Passeriformes	Neognathae	Catharus	guttatus	0.0337732	8.7	27.8
AY049500	??	Turdidae	Passeriformes	Neognathae	Catharus	mexicanus	0.0400952	0	0
AY049502	??	Turdidae	Passeriformes	Neognathae	Catharus	minimus	0.0261187	7.3	24.8
AY049505	??	Turdidae	Passeriformes	Neognathae	Catharus	occidentalis	0.0358382	0	0
AY049507	??	Turdidae	Passeriformes	Neognathae	Catharus	ustulatus	0.0427601	10.1	27.9
AY352522	Troglodytinae	Certhiidae	Passeriformes	Neognathae	Catherpes	mexicanus	0.0234015	0	0
AY352531	Troglodytinae	Certhiidae	Passeriformes	Neognathae	Catherpes	sumichrasti	0.0226752	0	0
AF028792	Phasianinae	Phasianidae	Galliformes	Neognathae	Catreus	wallichii	0.0118099	0	0
DQ479263	??	Picidae	Piciformes	Neognathae	Celeus	flavescens	0.01201	0	0
AF082046	??	Centropidae	Cuculiformes	Neognathae	Centropus	cupreicaudus	0.0914755	0	0
U89196	??	Centropidae	Cuculiformes	Neognathae	Centropus	sinensis	0.0930803	0	0
U37292	??	Alcidae	Charadriiformes	Neognathae	Cepphus	carbo	0.0089214	0	0
U37293	??	Alcidae	Charadriiformes	Neognathae	Cepphus	columba	0.00887372	14	483.8
AJ242688	??	Alcidae	Charadriiformes	Neognathae	Cepphus	grylle	0.00913363	26	427.5
DQ294490	??	Formicariidae	Passeriformes	Neognathae	Cercomacra	cinerascens	0.17865	0	0
EF639940	??	Formicariidae	Passeriformes	Neognathae	Cercomacra	serva	0.0744505	0	0
EF639941	??	Formicariidae	Passeriformes	Neognathae	Cercomacra	tyrannina	0.0480505	0	0
AY206915	??	Muscicapidae	Passeriformes	Neognathae	Cercotrichas	leucophrys	0.0700265	0	0
AY206914	??	Muscicapidae	Passeriformes	Neognathae	Cercotrichas	quadrivirigata	0.0567567	0	0
U37295	??	Alcidae	Charadriiformes	Neognathae	Cerorhinca	monocerata	0.00919822	10	544.1
AY488338	??	Meliphagidae	Passeriformes	Neognathae	Certhionyx	niger	0.0300359	0	0
AY488339	??	Meliphagidae	Passeriformes	Neognathae	Certhionyx	pectoralis	0.0290858	0	0
AY488340	??	Meliphagidae	Passeriformes	Neognathae	Certhionyx	variegatus	0.0294471	0	0
DQ364117	Acrocephalinae	Sylviidae	Passeriformes	Neognathae	Cettia	acanthizoides	0.0555613	0	0
DQ673887	Acrocephalinae	Sylviidae	Passeriformes	Neognathae	Cettia	brunnescens	0.0556166	0	0
AJ004313	Acrocephalinae	Sylviidae	Passeriformes	Neognathae	Cettia	cetti	0.0879371	7.5	0
AB159199	Acrocephalinae	Sylviidae	Passeriformes	Neognathae	Cettia	diphone	0.0479573	0	0
DQ673882	Acrocephalinae	Sylviidae	Passeriformes	Neognathae	Cettia	flavolivacea	0.0451998	0	0
DQ673885	Acrocephalinae	Sylviidae	Passeriformes	Neognathae	Cettia	fortipes	0.0553261	0	0
DQ066451	Acrocephalinae	Sylviidae	Passeriformes	Neognathae	Cettia	haddeni	0.0488196	0	0
DQ673877	Acrocephalinae	Sylviidae	Passeriformes	Neognathae	Cettia	vulcania	0.0414831	0	0
U89182	??	Alcedinidae	Coraciiformes	Neognathae	Ceyx	erithacus	0.0596553	0	0
AY294478	??	Apodidae	Apodiformes	Neognathae	Chaetura	cinereiventris	0.00720261	0	0
AF483325	??	Columbidae	Columbiformes	Neognathae	Chalcophaps	indica	0.010092	0	0
AY443673	??	Columbidae	Passeriformes	Neognathae	Chalcophaps	stephani	0.00987234	0	0
AF417931	??	Charadriidae	Charadriiformes	Neognathae	Charadrius	alexandrinus	0.0171861	18	37
AF417927	??	Charadriidae	Charadriiformes	Neognathae	Charadrius	mongolus	0.0180627	0	0
DQ485890	??	Charadriidae	Charadriiformes	Neognathae	Charadrius	vociferus	0.0172768	10.9	88
DQ385221	??	Chionididae	Charadriiformes	Neognathae	Chionis	minor	0.0192638	0	0
AY631289	??	Laridae	Charadriiformes	Neognathae	Chlidonias	niger	0.00934586	21	60
AY495403	??	Passeridae	Passeriformes	Neognathae	Chloebia	gouldiae	0.0423655	0	0
AF515262	??	Anatidae	Anseriformes	Neognathae	Chloephaga	picta	0.00381539	0	0
U89183	??	Cerylidae	Coraciiformes	Neognathae	Chloroceryle	americana	0.0672114	0	0
AF006214	Emberizinae	Fringillidae	Passeriformes	Neognathae	Chlorochrysa	calliparaea	0.0288425	0	0
AY383094	Emberizinae	Fringillidae	Passeriformes	Neognathae	Chlorochrysa	phoenicotis	0.0288307	0	0
AJ004765	Acrocephalinae	Sylviidae	Passeriformes	Neognathae	Chloropeta	gracilirostris	0.0863646	0	0
AF006215	Emberizinae	Fringillidae	Passeriformes	Neognathae	Chlorophanes	spiza	0.0262565	0	0
AF006216	Emberizinae	Fringillidae	Passeriformes	Neognathae	Chlorophonia	flavirostris	0.0270436	0	0
AY383093	Emberizinae	Fringillidae	Passeriformes	Neognathae	Chlorornis	riefferii	0.0289136	0	0
U89181	??	Trochilidae	Trochiliformes	Neognathae	Chlorostilbon	aureoventris	0.0266846	0	0
AF006219	Emberizinae	Fringillidae	Passeriformes	Neognathae	Chlorothraupis	carmioli	0.0270968	0	0
EF494394	Accipitrinae	Accipitridae	Falconiformes	Neognathae	Chondrohierax	uncinatus	0.013281	0	0
X95778	Chordeilinae	Caprimulgidae	Caprimulgiformes	Neognathae	Chordeiles	rupestris	0.04736	0	0
AB120130	Phasianinae	Phasianidae	Galliformes	Neognathae	Chrysolophus	amherstiae	0.0127485	0	0
AF006220	Emberizinae	Fringillidae	Passeriformes	Neognathae	Chrysothlypis	chrysomelas	0.0278898	0	0
AF295081	??	Turdidae	Passeriformes	Neognathae	Cichlopsis	leucogenys	0.0486841	0	0
U15201	??	Paradisaeidae	Passeriformes	Neognathae	Cicinnurus	regius	0.0144235	0	0
U72774	??	Ciconiidae	Ciconiiformes	Neognathae	Ciconia	abdimii	0.00593836	21.6	0
AB026193	??	Ciconiidae	Ciconiiformes	Neognathae	Ciconia	boyciana	0.0081595	48.1	0
NC_002197	??	Ciconiidae	Ciconiiformes	Neognathae	Ciconia	ciconia	0.00963515	39	3350
U72771	??	Ciconiidae	Ciconiiformes	Neognathae	Ciconia	nigra	0.0125405	31.3	0
U72776	??	Ciconiidae	Ciconiiformes	Neognathae	Ciconia	stormi	0.00682426	0	0
AY352525	Troglodytinae	Certhiidae	Passeriformes	Neognathae	Cinnycerthia	peruana	0.0204763	0	0
AY987257	Accipitrinae	Accipitridae	Falconiformes	Neognathae	Circaetus	cinerascens	0.0130923	0	0
AY987254	Accipitrinae	Accipitridae	Falconiformes	Neognathae	Circaetus	cinereus	0.0110444	0	0
AY987252	Accipitrinae	Accipitridae	Falconiformes	Neognathae	Circaetus	pectoralis	0.0102377	0	0
AY987306	Accipitrinae	Accipitridae	Falconiformes	Neognathae	Circus	ranivorous	0.0205378	0	0
AY383096	Emberizinae	Fringillidae	Passeriformes	Neognathae	Cissopis	leveriana	0.02773	0	0
AB239503	??	Cisticolidae	Passeriformes	Neognathae	Cisticola	juncidis	0.167761	0	0
AY352524	Troglodytinae	Certhiidae	Passeriformes	Neognathae	Cistothorus	palustris	0.0195332	0	0
AY352526	Troglodytinae	Certhiidae	Passeriformes	Neognathae	Cistothorus	platensis	0.019861	0	0
AF182682	??	Columbidae	Columbiformes	Neognathae	Claravis	pretiosa	0.00887742	0	0
AF197841	??	Corvidae	Passeriformes	Neognathae	Cnemophilus	macgregorii	0.0817456	0	0
AF006222	Emberizinae	Fringillidae	Passeriformes	Neognathae	Cnemoscopus	rubrirostris	0.0262565	0	0
AY596278	??	Tyrannidae	Passeriformes	Neognathae	Cnemotriccus	fuscatus	0.0179814	0	0
DQ294495	??	Tyrannidae	Passeriformes	Neognathae	Cnipodectes	subbrunneus	0.0217296	0	0
AF193830	??	Ardeidae	Ciconiiformes	Neognathae	Cochlearius	cochlearius	0.0134883	0	0
AY383089	Emberizinae	Fringillidae	Passeriformes	Neognathae	Coereba	flaveola	0.0279904	0	0
U89174	??	Coliidae	Coliiformes	Neognathae	Colius	colius	0.0102905	0	0
U89173	??	Coliidae	Coliiformes	Neognathae	Colius	leucocephalus	0.0167375	0	0
AY274032	??	Coliidae	Coliiformes	Neognathae	Colius	striatus	0.0114599	0	0
AY135615	??	Apodidae	Apodiformes	Neognathae	Collocalia	dodgei	0.0261617	0	0
AY294465	??	Apodidae	Apodiformes	Neognathae	Collocalia	esculenta	0.0325434	0	0
AY135618	??	Apodidae	Apodiformes	Neognathae	Collocalia	linchi	0.0248412	0	0
DQ294494	??	Tyrannidae	Passeriformes	Neognathae	Colonia	colonus	0.0192653	0	0
AF353412	??	Columbidae	Columbiformes	Neognathae	Columba	arquatrix	0.00949019	0	0
AF353414	??	Columbidae	Columbiformes	Neognathae	Columba	fasciata	0.00969225	18.5	315
AY443656	??	Columbidae	Columbiformes	Neognathae	Columba	flavirostris	0.00965052	0	0
AF279708	??	Columbidae	Columbiformes	Neognathae	Columba	guinea	0.00976912	0	0
AF182689	??	Columbidae	Columbiformes	Neognathae	Columba	leucocephala	0.00973398	14.4	0
AF182690	??	Columbidae	Columbiformes	Neognathae	Columba	oenops	0.00965491	0	0
AF182691	??	Columbidae	Columbiformes	Neognathae	Columba	plumbea	0.00991627	0	0
AF353413	??	Columbidae	Columbiformes	Neognathae	Columba	pulchricollis	0.00997557	0	0
AF353410	??	Columbidae	Columbiformes	Neognathae	Columba	rupestris	0.00994921	0	0
AF279711	??	Columbidae	Columbiformes	Neognathae	Columba	speciosa	0.00975814	0	0
AY443657	??	Columbidae	Columbiformes	Neognathae	Columba	squamosa	0.00974057	0	0
AF182692	??	Columbidae	Columbiformes	Neognathae	Columba	subvinacea	0.00992945	0	0
AF483318	??	Columbidae	Columbiformes	Neognathae	Columbina	cruziana	0.00926617	0	0
AF182683	??	Columbidae	Columbiformes	Neognathae	Columbina	inca	0.00910803	13.3	40
AF182685	??	Columbidae	Columbiformes	Neognathae	Columbina	minuta	0.00902238	0	0
AF182687	??	Columbidae	Columbiformes	Neognathae	Columbina	picui	0.00902897	0	0
AF447365	Emberizinae	Fringillidae	Passeriformes	Neognathae	Conirostrum	albifrons	0.0282863	0	0
AF489883	Emberizinae	Fringillidae	Passeriformes	Neognathae	Conirostrum	bicolor	0.0280733	0	0
AF383000	Emberizinae	Fringillidae	Passeriformes	Neognathae	Conirostrum	sitticolor	0.0285526	0	0
AY190168	Emberizinae	Fringillidae	Passeriformes	Neognathae	Conirostrum	speciosum	0.0286532	0	0
AY488341	??	Meliphagidae	Passeriformes	Neognathae	Conopophila	albogularis	0.0290135	0	0
AY488342	??	Meliphagidae	Passeriformes	Neognathae	Conopophila	rufogularis	0.0290352	0	0
AF447605	??	Tyrannidae	Passeriformes	Neognathae	Contopus	cooperi	0.0179722	0	0
AF447607	??	Tyrannidae	Passeriformes	Neognathae	Contopus	sordidulus	0.0169736	6.1	0
AF447609	??	Tyrannidae	Passeriformes	Neognathae	Contopus	virens	0.0168241	7.1	13.9
AF276776	??	Muscicapidae	Passeriformes	Neognathae	Copsychus	albospecularis	0.0479898	0	0
U89184	??	Coraciidae	Coraciiformes	Neognathae	Coracias	caudata	0.0476545	0	0
AF407448	??	Coraciidae	Coraciiformes	Neognathae	Coracias	garrulus	0.0480336	0	0
AF082060	??	Coraciidae	Coraciiformes	Neognathae	Coracias	spatulata	0.0410505	0	0
AF197839	??	Corvidae	Passeriformes	Neognathae	Coracina	fimbriata	0.09045	0	0
AF197837	??	Corvidae	Passeriformes	Neognathae	Corvus	coronoides	0.0603431	21.8	0
Y16885	??	Corvidae	Passeriformes	Neognathae	Corvus	frugilegus	0.0577893	20.5	390
AB239519	??	Corvidae	Passeriformes	Neognathae	Corvus	macrorhynchos	0.0567555	0	0
AF447366	Emberizinae	Fringillidae	Passeriformes	Neognathae	Coryphospingus	cucullatus	0.0292272	0	0
DQ294497	??	Tyrannidae	Passeriformes	Neognathae	Corythopis	torquata	0.019997	0	0
AY206952	??	Muscicapidae	Passeriformes	Neognathae	Cossypha	archeri	0.0713542	0	0
AY206954	??	Muscicapidae	Passeriformes	Neognathae	Cossypha	caffra	0.0639606	0	0
AY206951	??	Muscicapidae	Passeriformes	Neognathae	Cossypha	cyanocampter	0.0661804	0	0
AY206950	??	Muscicapidae	Passeriformes	Neognathae	Cossypha	dichroa	0.066767	0	0
AY206955	??	Muscicapidae	Passeriformes	Neognathae	Cossypha	niveicapilla	0.0768862	0	0
AY206942	??	Muscicapidae	Passeriformes	Neognathae	Cossypha	polioptera	0.0413057	0	0
NC_004575	Perdicinae	Phasianidae	Galliformes	Neognathae	Coturnix	chinensis	0.0174892	0	0
AP003195	Perdicinae	Phasianidae	Galliformes	Neognathae	Coturnix	japonica	0.0157231	6	115
AF068190	??	Cracidae	Galliformes	Neognathae	Crax	pauxi	0.00877236	0	0
AF006224	Emberizinae	Fringillidae	Passeriformes	Neognathae	Creurgops	dentata	0.025724	0	0
AY190166	Emberizinae	Fringillidae	Passeriformes	Neognathae	Creurgops	verticalis	0.0258423	0	0
AY274040	??	Musophagidae	Musophagiformes	Neognathae	Crinifer	piscator	0.0330498	0	0
AF534552	Phasianinae	Phasianidae	Galliformes	Neognathae	Crossoptilon	auritum	0.0105856	0	0
AF028794	Phasianinae	Phasianidae	Galliformes	Neognathae	Crossoptilon	crossoptilon	0.010699	0	0
AF534556	Phasianinae	Phasianidae	Galliformes	Neognathae	Crossoptilon	drouyni	0.0107375	0	0
AY343524	Phasianinae	Phasianidae	Galliformes	Neognathae	Crossoptilon	harmani	0.010504	0	0
AF534553	Phasianinae	Phasianidae	Galliformes	Neognathae	Crossoptilon	mantchuricum	0.0105879	0	0
AY274035	??	Crotophagidae	Cuculiformes	Neognathae	Crotophaga	ani	0.159511	0	0
U76056	??	Tinamidae	Tinamiformes	Palaeognathae	Crypturellus	strigulosus	0.15624	0	0
AY016012	??	Tinamidae	Tinamiformes	Palaeognathae	Crypturellus	tataupa	0.05638	0	0
AY139629	??	Tinamidae	Tinamiformes	Palaeognathae	Crypturellus	undulatus	0.13154	0	0
U89197	??	Cuculidae	Cuculiformes	Neognathae	Cuculus	fugax	0.148335	0	0
DQ385226	??	Glareolidae	Charadriiformes	Neognathae	Cursorius	temminckii	0.0114774	0	0
AF006225	Emberizinae	Fringillidae	Passeriformes	Neognathae	Cyanerpes	caeruleus	0.0279076	17	0
AY190167	Emberizinae	Fringillidae	Passeriformes	Neognathae	Cyanerpes	nitidus	0.0274874	0	0
AF059101	??	Anatidae	Anseriformes	Neognathae	Cyanochen	cyanopterus	0.00388566	0	0
X74258	??	Corvidae	Passeriformes	Neognathae	Cyanocitta	cristata	0.0607615	18.3	80.8
AY030113	??	Corvidae	Passeriformes	Neognathae	Cyanocitta	stelleri	0.0562047	16.1	99.1
AF301461	Emberizinae	Fringillidae	Passeriformes	Neognathae	Cyanocompsa	brissonii	0.0258186	0	0
AF301462	Emberizinae	Fringillidae	Passeriformes	Neognathae	Cyanocompsa	cyanoides	0.0258423	0	0
AF301460	Emberizinae	Fringillidae	Passeriformes	Neognathae	Cyanocompsa	parellina	0.0258541	0	0
AY701180	??	Corvidae	Passeriformes	Neognathae	Cyanopica	cooki	0.0724412	0	0
AY701178	??	Corvidae	Passeriformes	Neognathae	Cyanopica	cyanus	0.0721612	0	0
DQ365019	??	Muscicapidae	Passeriformes	Neognathae	Cyanoptila	cyanomelana	0.0818703	0	0
AF218763	??	Psittacidae	Psittaciformes	Neognathae	Cyanoramphus	forbesi	0.00472438	0	0
AF218757	??	Psittacidae	Psittaciformes	Neognathae	Cyanoramphus	malherbi	0.00561578	0	0
AF218762	??	Psittacidae	Psittaciformes	Neognathae	Cyanoramphus	novaezelandiae	0.00551364	12.4	0
AF218764	??	Psittacidae	Psittaciformes	Neognathae	Cyanoramphus	unicolor	0.00567149	0	0
AF081958	Cyclarhinae	Vireonidae	Passeriformes	Neognathae	Cyclarhis	gujanensis	0.0700845	0	0
U37296	??	Alcidae	Charadriiformes	Neognathae	Cyclorrhynchus	psittacula	0.0102317	0	0
DQ083161	??	Anatidae	Anseriformes	Neognathae	Cygnus	columbianus	0.00580214	24.1	6350
EF030315	??	Thamnophilidae	Passeriformes	Neognathae	Cymbilaimus	lineatus	0.0160781	0	0
AY352527	Troglodytinae	Certhiidae	Passeriformes	Neognathae	Cyphorhinus	aradus	0.0188523	0	0
AY294473	??	Apodidae	Apodiformes	Neognathae	Cypsiurus	parvus	0.031676	0	0
AF006227	Emberizinae	Fringillidae	Passeriformes	Neognathae	Dacnis	cayana	0.0274933	0	0
AF076046	Procellariinae	Procellariidae	Procellariiformes	Neognathae	Daption	capense	0.00635386	25	408.6
U83308	??	Falconidae	Falconiformes	Neognathae	Daptrius	americanus	0.0211675	0	0
U83309	??	Falconidae	Falconiformes	Neognathae	Daptrius	ater	0.0207835	0	0
AY353242	??	Pardalotidae	Passeriformes	Neognathae	Dasyornis	broadbenti	0.235069	0	0
DQ008517	??	Hirundinidae	Passeriformes	Neognathae	Delichon	urbica	0.0989606	14.4	0
AF006228	Emberizinae	Fringillidae	Passeriformes	Neognathae	Delothraupis	castaneoventris	0.0291029	0	0
AF082061	??	Anatidae	Anseriformes	Neognathae	Dendrocygna	arcuata	0.0026939	0	0
AY216843	Emberizinae	Fringillidae	Passeriformes	Neognathae	Dendroica	angelae	0.0248896	0	0
AY216833	Emberizinae	Fringillidae	Passeriformes	Neognathae	Dendroica	caerulescens	0.0258364	9.7	9.4
AY216835	Emberizinae	Fringillidae	Passeriformes	Neognathae	Dendroica	castanea	0.025789	4.9	11.5
AY030120	Emberizinae	Fringillidae	Passeriformes	Neognathae	Dendroica	coronata	0.025505	6.9	11.5
AY216830	Emberizinae	Fringillidae	Passeriformes	Neognathae	Dendroica	discolor	0.0256115	10.3	0
AY216838	Emberizinae	Fringillidae	Passeriformes	Neognathae	Dendroica	dominica	0.0256115	5.1	9.8
AY340208	Emberizinae	Fringillidae	Passeriformes	Neognathae	Dendroica	fusca	0.025789	8.2	9
AY216837	Emberizinae	Fringillidae	Passeriformes	Neognathae	Dendroica	magnolia	0.0256115	8	7.5
AY216834	Emberizinae	Fringillidae	Passeriformes	Neognathae	Dendroica	palmarum	0.0256825	6.6	9.8
AF489884	Emberizinae	Fringillidae	Passeriformes	Neognathae	Dendroica	pensylvanica	0.0256529	6.9	9
AY216827	Emberizinae	Fringillidae	Passeriformes	Neognathae	Dendroica	petechia	0.0257003	9.9	9.8
AY216844	Emberizinae	Fringillidae	Passeriformes	Neognathae	Dendroica	pharetra	0.0255287	0	0
AF383027	Emberizinae	Fringillidae	Passeriformes	Neognathae	Dendroica	pinus	0.0254813	10.2	12
AF256505	Emberizinae	Fringillidae	Passeriformes	Neognathae	Dendroica	tigrina	0.0250138	4.3	12
AY216832	Emberizinae	Fringillidae	Passeriformes	Neognathae	Dendroica	vitellina	0.0256115	0	0
AM236894	Perdicinae	Phasianidae	Galliformes	Neognathae	Dendroperdix	sephaena	0.00925701	0	0
AF483343	??	Columbidae	Columbiformes	Neognathae	Didunculus	strigirostris	0.00958243	0	0
AF006229	Emberizinae	Fringillidae	Passeriformes	Neognathae	Diglossa	lafresnayii	0.0289609	0	0
AY016013	??	Dinornithidae	Dinornithiformes	Palaeognathae	Dinornis	giganteus	0.00016	0	0
U48952	??	Diomedeidae	Procellariiformes	Neognathae	Diomedea	albatrus	0.00639277	0	0
U48948	??	Diomedeidae	Procellariiformes	Neognathae	Diomedea	amsterdamensis	0.0061522	40	0
AF076047	??	Diomedeidae	Procellariiformes	Neognathae	Diomedea	antipodensis	0.00612744	0	0
AF076048	??	Diomedeidae	Procellariiformes	Neognathae	Diomedea	chionoptera	0.0061469	0	0
U48954	??	Diomedeidae	Procellariiformes	Neognathae	Diomedea	chrysostoma	0.00606199	30	3753
U48947	??	Diomedeidae	Procellariiformes	Neognathae	Diomedea	dabbenena	0.00612213	0	0
U48946	??	Diomedeidae	Procellariiformes	Neognathae	Diomedea	epomophora	0.00629195	58	0
AF076050	??	Diomedeidae	Procellariiformes	Neognathae	Diomedea	gibsoni	0.00612567	0	0
U48949	??	Diomedeidae	Procellariiformes	Neognathae	Diomedea	immutabilis	0.00643346	0	0
AY158677	??	Diomedeidae	Procellariiformes	Neognathae	Diomedea	melanophris	0.00604607	34	0
X74255	??	Paradisaeidae	Passeriformes	Neognathae	Diphyllodes	magnificus	0.0180089	0	0
U15200	??	Paradisaeidae	Passeriformes	Neognathae	Diphyllodes	respublica	0.0173925	0	0
AF447367	Emberizinae	Fringillidae	Passeriformes	Neognathae	Dolichonyx	oryzivorus	0.0285822	9	35
AY705434	Emberizinae	Fringillidae	Passeriformes	Neognathae	Dolospingus	fringilloides	0.028594	0	0
AY352528	??	Mimidae	Passeriformes	Neognathae	Donacobius	atricapillus	0.0291292	0	0
AF483345	??	Columbidae	Columbiformes	Neognathae	Drepanoptila	holosericea	0.00971201	0	0
AF338711	??	Dromaiidae	Casuariiformes	Palaeognathae	Dromaius	novaehollandiae	0.00792	16.6	38925
EF639944	??	Thamnophilidae	Passeriformes	Neognathae	Drymophila	genei	0.00847509	0	0
DQ780879	??	Picidae	Piciformes	Neognathae	Dryocopus	pileatus	0.0106645	13	364
AY987255	Accipitrinae	Accipitridae	Falconiformes	Neognathae	Dryotriorchis	spectabilis	0.0090831	0	0
AF006230	Emberizinae	Fringillidae	Passeriformes	Neognathae	Dubusia	taeniata	0.0289609	0	0
AF483331	??	Columbidae	Columbiformes	Neognathae	Ducula	aenea	0.00908387	0	0
AF182705	??	Columbidae	Columbiformes	Neognathae	Ducula	bicolor	0.00943308	0	0
AY443667	??	Columbidae	Columbiformes	Neognathae	Ducula	pacifica	0.00905093	0	0
AF483332	??	Columbidae	Columbiformes	Neognathae	Ducula	pinon	0.00939355	0	0
AY443669	??	Columbidae	Columbiformes	Neognathae	Ducula	pistrinaria	0.00897626	0	0
AY443668	??	Columbidae	Columbiformes	Neognathae	Ducula	rubricera	0.00908387	0	0
AF483333	??	Columbidae	Columbiformes	Neognathae	Ducula	zoeae	0.00926177	0	0
AY352529	??	Mimidae	Passeriformes	Neognathae	Dumetella	carolinensis	0.0392404	17.9	34.5
EF640005	??	Thamnophilidae	Passeriformes	Neognathae	Dysithamnus	plumbeus	0.014259	0	0
AF193825	??	Ardeidae	Ciconiiformes	Neognathae	Egretta	caerulea	0.0124845	13.9	215.6
EU072995	??	Ardeidae	Ciconiiformes	Neognathae	Egretta	eulophotes	0.0119334	0	0
AF193826	??	Ardeidae	Ciconiiformes	Neognathae	Egretta	thula	0.012511	17.6	314
AF193824	??	Ardeidae	Ciconiiformes	Neognathae	Egretta	tricolor	0.012995	0	0
AY987233	Accipitrinae	Accipitridae	Falconiformes	Neognathae	Elanus	leucurus	0.0158898	0	280
AB159175	Emberizinae	Fringillidae	Passeriformes	Neognathae	Emberiza	cioides	0.0268424	0	0
DQ192026	Emberizinae	Fringillidae	Passeriformes	Neognathae	Emberiza	elegans	0.0276353	0	0
DQ119531	Emberizinae	Fringillidae	Passeriformes	Neognathae	Emberiza	fucata	0.0279076	0	0
DQ792773	Emberizinae	Fringillidae	Passeriformes	Neognathae	Emberiza	pallasi	0.0281561	0	0
DQ792771	Emberizinae	Fringillidae	Passeriformes	Neognathae	Emberiza	rustica	0.0279194	0	0
DQ119533	Emberizinae	Fringillidae	Passeriformes	Neognathae	Emberiza	rutila	0.0280733	0	0
DQ792769	Emberizinae	Fringillidae	Passeriformes	Neognathae	Emberiza	spodocephala	0.0279608	0	0
DQ119535	Emberizinae	Fringillidae	Passeriformes	Neognathae	Emberiza	tristrami	0.0278425	0	0
AY143182	??	Tyrannidae	Passeriformes	Neognathae	Empidonax	affinis	0.0186671	0	0
AY143183	??	Tyrannidae	Passeriformes	Neognathae	Empidonax	albigularis	0.0182115	0	0
AY143187	??	Tyrannidae	Passeriformes	Neognathae	Empidonax	alnorum	0.0184669	0	0
AY143189	??	Tyrannidae	Passeriformes	Neognathae	Empidonax	atriceps	0.0176639	0	0
AF447598	??	Tyrannidae	Passeriformes	Neognathae	Empidonax	difficilis	0.0176271	6.9	11
AF447599	??	Tyrannidae	Passeriformes	Neognathae	Empidonax	flavescens	0.0177122	0	0
AF447601	??	Tyrannidae	Passeriformes	Neognathae	Empidonax	flaviventris	0.0178756	4	11.9
AY143192	??	Tyrannidae	Passeriformes	Neognathae	Empidonax	fulvifrons	0.0174545	0	0
AY143194	??	Tyrannidae	Passeriformes	Neognathae	Empidonax	hammondii	0.0185106	0	0
X74251	??	Tyrannidae	Passeriformes	Neognathae	Empidonax	minimus	0.0186671	8	10
AY143198	??	Tyrannidae	Passeriformes	Neognathae	Empidonax	oberholseri	0.0186648	9	0
AY143201	??	Tyrannidae	Passeriformes	Neognathae	Empidonax	occidentalis	0.0176386	0	0
AF297275	??	Tyrannidae	Passeriformes	Neognathae	Empidonax	traillii	0.0183841	7	0
AY143204	??	Tyrannidae	Passeriformes	Neognathae	Empidonax	virescens	0.0179883	10.9	12.3
AY143207	??	Tyrannidae	Passeriformes	Neognathae	Empidonax	wrightii	0.0176018	0	0
AY488343	??	Meliphagidae	Passeriformes	Neognathae	Entomyzon	cyanotis	0.028403	0	0
U15205	??	Paradisaeidae	Passeriformes	Neognathae	Epimachus	albertisi	0.0143681	0	0
X74253	??	Paradisaeidae	Passeriformes	Neognathae	Epimachus	fastuosus	0.0137758	0	0
U15206	??	Paradisaeidae	Passeriformes	Neognathae	Epimachus	meyeri	0.0137782	0	0
EF639992	??	Thamnophilidae	Passeriformes	Neognathae	Epinecrophylla	haematonota	0.0164647	0	0
AY488344	??	Meliphagidae	Passeriformes	Neognathae	Epthianura	albifrons	0.0288437	0	0
AY488345	??	Meliphagidae	Passeriformes	Neognathae	Epthianura	aurifrons	0.0288257	0	0
AY488346	??	Meliphagidae	Passeriformes	Neognathae	Epthianura	crocea	0.0287029	0	0
AY488347	??	Meliphagidae	Passeriformes	Neognathae	Epthianura	tricolor	0.0278719	0	0
AF383010	Emberizinae	Fringillidae	Passeriformes	Neognathae	Ergaticus	ruber	0.0253097	0	0
AY495404	??	Passeridae	Passeriformes	Neognathae	Erythrura	trichroa	0.0280115	0	0
AY495397	??	Passeridae	Passeriformes	Neognathae	Estrilda	troglodytes	0.0194506	0	0
AY279301	??	Ramphastidae	Piciformes	Neognathae	Eubucco	bourcierii	0.0374216	0	0
NC_002772	??	Tinamidae	Tinamiformes	Palaeognathae	Eudromia	elegans	0.09462	0	0
NC_008138	??	Spheniscidae	Sphenisciformes	Neognathae	Eudyptes	chrysocome	0.00927277	0	0
AF362763	??	Spheniscidae	Sphenisciformes	Neognathae	Eudyptula	minor	0.0130313	0	0
AF489885	Emberizinae	Fringillidae	Passeriformes	Neognathae	Euneornis	campestris	0.0287479	0	0
AF383014	Emberizinae	Fringillidae	Passeriformes	Neognathae	Euphonia	fulvicrissa	0.0273809	0	0
AF006232	Emberizinae	Fringillidae	Passeriformes	Neognathae	Euphonia	laniirostris	0.0275288	0	0
AY495408	??	Passeridae	Passeriformes	Neognathae	Euplectes	afer	0.0864743	0	0
AY495407	??	Passeridae	Passeriformes	Neognathae	Euplectes	hordeaceus	0.113958	0	0
AY259921	??	Otididae	Gruiformes	Neognathae	Eupodotis	humilis	0.00559519	0	0
AJ511446	??	Otididae	Gruiformes	Neognathae	Eupodotis	rueppellii	0.00818991	0	0
AJ511442	??	Otididae	Gruiformes	Neognathae	Eupodotis	senegalensis	0.00864088	0	0
U89203	??	Trogonidae	Trogoniformes	Neognathae	Euptilotis	neoxenus	0.0207157	0	0
X95780	??	Eurostopodidae	Caprimulgiformes	Neognathae	Eurostopodus	papuensis	0.0416798	0	0
AF407452	??	Coraciidae	Coraciiformes	Neognathae	Eurystomus	glaucurus	0.0403499	0	0
AF407451	??	Coraciidae	Coraciiformes	Neognathae	Eurystomus	orientalis	0.0416973	0	0
AF383009	Emberizinae	Fringillidae	Passeriformes	Neognathae	Euthlypis	lachrymosa	0.0267181	0	0
AY987238	Accipitrinae	Accipitridae	Falconiformes	Neognathae	Eutriorchis	astur	0.015341	0	0
AF170992	Tetraoninae	Phasianidae	Galliformes	Neognathae	Falcipennis	canadensis	0.0154601	0	0
U83310	??	Falconidae	Falconiformes	Neognathae	Falco	femoralis	0.029374	0	0
AY987229	??	Falconidae	Falconiformes	Neognathae	Falco	longipennis	0.0294348	0	0
NC_000878	??	Falconidae	Falconiformes	Neognathae	Falco	peregrinus	0.0323719	25	840
DQ780880	??	Falconidae	Falconiformes	Neognathae	Falco	sparverius	0.0359712	17	117
U83311	??	Falconidae	Falconiformes	Neognathae	Falco	vespertinus	0.0334549	13.2	0
AJ299685	??	Muscicapidae	Passeriformes	Neognathae	Ficedula	albicollis	0.0210954	7.9	0
AJ299684	??	Muscicapidae	Passeriformes	Neognathae	Ficedula	hypoleuca	0.0156793	10.9	11.7
AY536747	??	Muscicapidae	Passeriformes	Neognathae	Ficedula	parva	0.0323877	0	0
AJ299687	??	Muscicapidae	Passeriformes	Neognathae	Ficedula	semitorquata	0.0197677	0	0
AJ299688	??	Muscicapidae	Passeriformes	Neognathae	Ficedula	speculigera	0.0194165	0	0
DQ365018	??	Muscicapidae	Passeriformes	Neognathae	Ficedula	zanthopygia	0.0266485	0	0
AY488348	??	Meliphagidae	Passeriformes	Neognathae	Foulehaio	carunculata	0.0278575	0	0
AF013762	Perdicinae	Phasianidae	Galliformes	Neognathae	Francolinus	francolinus	0.00816649	0	0
AM236893	Perdicinae	Phasianidae	Galliformes	Neognathae	Francolinus	lathami	0.00987143	0	0
AJ004177	??	Alcidae	Charadriiformes	Neognathae	Fratercula	arctica	0.00879067	33.8	490.5
U37298	??	Alcidae	Charadriiformes	Neognathae	Fratercula	cirrhata	0.00965652	0	0
U37299	??	Alcidae	Charadriiformes	Neognathae	Fratercula	corniculata	0.00904904	0	0
EF639947	??	Thamnophilidae	Passeriformes	Neognathae	Frederickena	viridis	0.0139264	0	0
AP009192	??	Fregatidae	Pelecaniformes	Neognathae	Fregata	sp.	0.00978467	0	0
AF076054	Hydrobatinae	Procellariidae	Procellariiformes	Neognathae	Fregetta	grallaria	0.00568522	0	0
AF076053	Hydrobatinae	Procellariidae	Procellariiformes	Neognathae	Fregetta	tropica	0.00624242	0	0
DQ192023	Fringillinae	Fringillidae	Passeriformes	Neognathae	Fringilla	montifringilla	0.0281028	14.7	21
DQ485910	??	Rallidae	Gruiformes	Neognathae	Fulica	americana	0.0256875	22.3	450.8
U74348	Procellariinae	Procellariidae	Procellariiformes	Neognathae	Fulmarus	glacialis	0.00606553	48	908
AF076055	Procellariinae	Procellariidae	Procellariiformes	Neognathae	Fulmarus	glacialoides	0.00612744	0	0
AF483346	??	Columbidae	Columbiformes	Neognathae	Gallicolumba	beccarii	0.010059	0	0
EF373278	??	Columbidae	Columbiformes	Neognathae	Gallicolumba	jobiensis	0.0100568	0	0
AF483334	??	Columbidae	Columbiformes	Neognathae	Gallicolumba	luzonica	0.00974715	0	0
AF483319	??	Columbidae	Columbiformes	Neognathae	Gallicolumba	tristigmata	0.00937818	0	0
DQ485911	??	Rallidae	Gruiformes	Neognathae	Gallinula	chloropus	0.0244728	18.6	392
DQ485907	??	Rallidae	Gruiformes	Neognathae	Gallirallus	philippensis	0.0291079	0	0
AP003580	Phasianinae	Phasianidae	Galliformes	Neognathae	Gallus	gallus	0.0124198	30	2580.2
AP003325	Phasianinae	Phasianidae	Galliformes	Neognathae	Gallus	lafayettei	0.0124288	0	0
NC_007240	Phasianinae	Phasianidae	Galliformes	Neognathae	Gallus	sonneratii	0.0123359	0	0
AP003324	Phasianinae	Phasianidae	Galliformes	Neognathae	Gallus	varius	0.0122271	0	0
AF076056	Hydrobatinae	Procellariidae	Procellariiformes	Neognathae	Garrodia	nereis	0.00724361	0	0
AY333172	??	Sylviidae	Passeriformes	Neognathae	Garrulax	canorus	0.0200059	0	0
AY333176	??	Sylviidae	Passeriformes	Neognathae	Garrulax	chinensis	0.0231337	0	0
AY333174	??	Sylviidae	Passeriformes	Neognathae	Garrulax	poecilorhynchus	0.0352304	0	0
AY333175	??	Sylviidae	Passeriformes	Neognathae	Garrulax	subunicolor	0.0280994	0	0
AB239527	??	Corvidae	Passeriformes	Neognathae	Garrulus	glandarius	0.0652506	17	153
AY139635	??	Gaviidae	Gaviiformes	Neognathae	Gavia	arctica	0.0181366	28	2724
NC_008139	??	Gaviidae	Gaviiformes	Neognathae	Gavia	pacifica	0.0185718	0	0
AY293618	??	Gaviidae	Gaviiformes	Neognathae	Gavia	stellata	0.0214969	23.6	1816
U89198	??	Neomorphidae	Cuculiformes	Neognathae	Geococcyx	velox	0.134052	0	0
AF483317	??	Columbidae	Columbiformes	Neognathae	Geopelia	cuneata	0.0100349	0	0
EF373279	??	Columbidae	Columbiformes	Neognathae	Geopelia	striata	0.0100788	0	0
AY030121	Emberizinae	Fringillidae	Passeriformes	Neognathae	Geothlypis	aequinoctialis	0.0270022	0	0
AY216849	Emberizinae	Fringillidae	Passeriformes	Neognathae	Geothlypis	speciosa	0.0267122	0	0
AF383003	Emberizinae	Fringillidae	Passeriformes	Neognathae	Geothlypis	trichas	0.0268246	11.5	10.6
AY443658	??	Columbidae	Columbiformes	Neognathae	Geotrygon	albifacies	0.00974276	0	0
AY443659	??	Columbidae	Columbiformes	Neognathae	Geotrygon	chiriquensis	0.00975814	0	0
AF483326	??	Columbidae	Columbiformes	Neognathae	Geotrygon	versicolor	0.00998216	0	0
AY987332	Accipitrinae	Accipitridae	Falconiformes	Neognathae	Geranoaetus	melanoleucus	0.00975996	42	2860
AY488396	??	Pardalotidae	Passeriformes	Neognathae	Gerygone	chrysogaster	0.0566924	0	0
U37300	??	Glareolidae	Charadriiformes	Neognathae	Glareola	pratincola	0.0160404	0	0
AY488349	??	Meliphagidae	Passeriformes	Neognathae	Glycichaera	fallax	0.028869	0	0
AF182709	??	Columbidae	Columbiformes	Neognathae	Goura	cristata	0.00961757	0	0
AF483320	??	Columbidae	Columbiformes	Neognathae	Goura	victoria	0.00964832	0	0
AY443249	??	Monarchidae	Passeriformes	Neognathae	Grallina	cyanoleuca	0.0163513	0	0
DQ008480	Megalurinae	Sylviidae	Passeriformes	Neognathae	Graminicola	bengalensis	0.177305	0	0
AF382995	Emberizinae	Fringillidae	Passeriformes	Neognathae	Granatellus	pelzelni	0.027014	0	0
U27555	??	Gruidae	Gruiformes	Neognathae	Grus	americana	0.00390759	40	0
U11060	??	Gruidae	Gruiformes	Neognathae	Grus	antigone	0.00227684	0	0
U27554	??	Gruidae	Gruiformes	Neognathae	Grus	canadensis	0.00393731	29.2	3890
U27556	??	Gruidae	Gruiformes	Neognathae	Grus	carunculatus	0.00464155	0	0
U27546	??	Gruidae	Gruiformes	Neognathae	Grus	grus	0.00352897	43	0
U11063	??	Gruidae	Gruiformes	Neognathae	Grus	japonensis	0.00522691	70	8500
U27549	??	Gruidae	Gruiformes	Neognathae	Grus	leucogeranus	0.00249264	36.2	0
U27548	??	Gruidae	Gruiformes	Neognathae	Grus	monacha	0.00343723	24	3700
U27547	??	Gruidae	Gruiformes	Neognathae	Grus	nigricollis	0.00355094	0	0
U27557	??	Gruidae	Gruiformes	Neognathae	Grus	paradisea	0.00452138	0	0
U11062	??	Gruidae	Gruiformes	Neognathae	Grus	rubicunda	0.00310772	0	0
U11065	??	Gruidae	Gruiformes	Neognathae	Grus	vipio	0.00286996	45	5400
AM236883	??	Numididae	Galliformes	Neognathae	Guttera	plumifera	0.0148683	0	0
AM236882	??	Numididae	Galliformes	Neognathae	Guttera	pucherani	0.00909183	0	0
AY279276	??	Lybiidae	Piciformes	Neognathae	Gymnobucco	calvus	0.03946	0	0
EF373280	??	Columbidae	Columbiformes	Neognathae	Gymnophaps	albertisii	0.00974057	0	0
EF639994	??	Thamnophilidae	Passeriformes	Neognathae	Gymnopithys	bicolor	0.0115139	0	0
EF639996	??	Thamnophilidae	Passeriformes	Neognathae	Gymnopithys	lunulatus	0.0145947	0	0
EF639997	??	Thamnophilidae	Passeriformes	Neognathae	Gymnopithys	rufigula	0.011454	0	0
EF639949	??	Thamnophilidae	Passeriformes	Neognathae	Gymnopithys	salvini	0.0148014	0	0
AY030115	??	Corvidae	Passeriformes	Neognathae	Gymnorhinus	cyanocephalus	0.0609277	11	0
AY987236	Accipitrinae	Accipitridae	Falconiformes	Neognathae	Gypohierax	angolensis	0.0116348	27.1	0
AY669408	??	Psittacidae	Psittaciformes	Neognathae	Gypopsitta	aurantiocephala	0.00865208	0	0
AY669424	??	Psittacidae	Psittaciformes	Neognathae	Gypopsitta	barrabandi	0.00727414	0	0
AY669419	??	Psittacidae	Psittaciformes	Neognathae	Gypopsitta	caica	0.00982947	0	0
AY669430	??	Psittacidae	Psittaciformes	Neognathae	Gypopsitta	coccinicollaris	0.00698815	0	0
AY669433	??	Psittacidae	Psittaciformes	Neognathae	Gypopsitta	haematotis	0.00765298	0	0
AY669428	??	Psittacidae	Psittaciformes	Neognathae	Gypopsitta	pulchra	0.00791297	0	0
AY669425	??	Psittacidae	Psittaciformes	Neognathae	Gypopsitta	pyrilia	0.00760098	0	0
AY987263	Accipitrinae	Accipitridae	Falconiformes	Neognathae	Gyps	africanus	0.0075303	19.7	0
AY987260	Accipitrinae	Accipitridae	Falconiformes	Neognathae	Gyps	rueppellii	0.00732084	0	0
AF006233	Emberizinae	Fringillidae	Passeriformes	Neognathae	Habia	rubica	0.0272093	0	0
AY074886	??	Haematopodidae	Charadriiformes	Neognathae	Haematopus	ater	0.0118542	0	0
Z73468	Accipitrinae	Accipitridae	Falconiformes	Neognathae	Haliaeetus	leucogaster	0.0111085	0	0
Z73469	Accipitrinae	Accipitridae	Falconiformes	Neognathae	Haliaeetus	leucoryphus	0.0102412	0	0
Z73470	Accipitrinae	Accipitridae	Falconiformes	Neognathae	Haliaeetus	pelagicus	0.0100092	0	0
Z73471	Accipitrinae	Accipitridae	Falconiformes	Neognathae	Haliaeetus	sanfordi	0.0110998	0	0
Z73472	Accipitrinae	Accipitridae	Falconiformes	Neognathae	Haliaeetus	vocifer	0.0119238	0	0
AY987320	Accipitrinae	Accipitridae	Falconiformes	Neognathae	Haliaeetus	vociferoides	0.0115517	0	0
AY987309	Accipitrinae	Accipitridae	Falconiformes	Neognathae	Haliastur	indus	0.00932026	0	0
AY994407	Accipitrinae	Accipitridae	Falconiformes	Neognathae	Haliastur	sphenurus	0.00972361	0	0
AF076057	Procellariinae	Procellariidae	Procellariiformes	Neognathae	Halobaena	caerulea	0.00759739	0	0
AF076058	Hydrobatinae	Procellariidae	Procellariiformes	Neognathae	Halocyptena	microsoma	0.00716401	0	0
AY987243	Accipitrinae	Accipitridae	Falconiformes	Neognathae	Hamirostra	melanosternon	0.0125349	0	0
AY669443	??	Psittacidae	Psittaciformes	Neognathae	Hapalopsittaca	amazonina	0.00681544	0	0
U94796	??	Trogonidae	Trogoniformes	Neognathae	Harpactes	ardens	0.0230392	0	0
U94797	??	Trogonidae	Trogoniformes	Neognathae	Harpactes	diardii	0.0241319	0	0
U89199	??	Trogonidae	Trogoniformes	Neognathae	Harpactes	oreskios	0.0305456	0	0
AY987270	Accipitrinae	Accipitridae	Falconiformes	Neognathae	Harpia	harpyja	0.0103191	16.8	0
AY987328	Accipitrinae	Accipitridae	Falconiformes	Neognathae	Harpyhaliaetus	coronatus	0.0093168	0	0
AY987329	Accipitrinae	Accipitridae	Falconiformes	Neognathae	Harpyhaliaetus	solitarius	0.00930122	0	0
DQ008499	??	Cisticolidae	Passeriformes	Neognathae	Heliolais	erythropterus	0.116193	0	0
DQ485903	??	Heliornithidae	Gruiformes	Neognathae	Heliopais	personatus	0.0478795	0	0
DQ485902	??	Heliornithidae	Gruiformes	Neognathae	Heliornis	fulica	0.0407867	0	0
AY216851	Emberizinae	Fringillidae	Passeriformes	Neognathae	Helmitheros	vermivorus	0.0268305	8.1	12.5
AY443666	??	Columbidae	Columbiformes	Neognathae	Hemiphaga	novaeseelandiae	0.00968127	0	0
AY294483	??	Hemiprocnidae	Apodiformes	Neognathae	Hemiprocne	comata	0.0675109	0	0
AF383019	Emberizinae	Fringillidae	Passeriformes	Neognathae	Hemispingus	atropileus	0.0262684	0	0
AF006235	Emberizinae	Fringillidae	Passeriformes	Neognathae	Hemithraupis	flavicollis	0.0278661	0	0
DQ294493	??	Tyrannidae	Passeriformes	Neognathae	Hemitriccus	margaritaceiventer	0.0174476	0	0
DQ294501	??	Tyrannidae	Passeriformes	Neognathae	Hemitriccus	minor	0.0167734	0	0
DQ294502	??	Tyrannidae	Passeriformes	Neognathae	Hemitriccus	zosterops	0.0170081	0	0
DQ415708	Troglodytinae	Certhiidae	Passeriformes	Neognathae	Henicorhina	leucophrys	0.0178134	0	0
AY352530	Troglodytinae	Certhiidae	Passeriformes	Neognathae	Henicorhina	leucosticta	0.0151202	0	0
U83319	??	Falconidae	Falconiformes	Neognathae	Herpetotheres	cachinnans	0.0243477	0	0
EF202820	Emberizinae	Fringillidae	Passeriformes	Neognathae	Heterospingus	rubrifrons	0.0271205	0	0
AF006236	Emberizinae	Fringillidae	Passeriformes	Neognathae	Heterospingus	xanthopygius	0.0271264	0	0
AY987290	Accipitrinae	Accipitridae	Falconiformes	Neognathae	Hieraaetus	morphnoides	0.0100889	10.3	0
AY987289	Accipitrinae	Accipitridae	Falconiformes	Neognathae	Hieraaetus	pennatus	0.0100629	0	0
AJ604501	Accipitrinae	Accipitridae	Falconiformes	Neognathae	Hieraaetus	spilogaster	0.00950376	0	0
AJ604493	Accipitrinae	Accipitridae	Falconiformes	Neognathae	Hieraaetus	wahlbergi	0.00921467	0	0
DQ385217	??	Recurvirostridae	Charadriiformes	Neognathae	Himantopus	mexicanus	0.0140011	19.1	432
AJ004793	Acrocephalinae	Sylviidae	Passeriformes	Neognathae	Hippolais	caligata	0.0634281	0	0
DQ008479	Acrocephalinae	Sylviidae	Passeriformes	Neognathae	Hippolais	icterina	0.05528	10.8	12.5
AJ004794	Acrocephalinae	Sylviidae	Passeriformes	Neognathae	Hippolais	languida	0.0653695	0	0
AJ004795	Acrocephalinae	Sylviidae	Passeriformes	Neognathae	Hippolais	olivetorum	0.0603294	0	0
AJ004797	Acrocephalinae	Sylviidae	Passeriformes	Neognathae	Hippolais	polyglotta	0.0528084	8.8	0
AY294474	??	Apodidae	Apodiformes	Neognathae	Hirundapus	caudacutus	0.0222739	0	0
DQ119526	??	Hirundinidae	Passeriformes	Neognathae	Hirundo	rustica	0.202011	16	18
AY135625	??	Apodidae	Apodiformes	Neognathae	Hydrochous	gigas	0.0113577	0	0
DQ196556	??	Trochilidae	Trochiliformes	Neognathae	Hylocharis	leucotis	0.0346549	0	0
AY049504	??	Turdidae	Passeriformes	Neognathae	Hylocichla	mustelina	0.0474901	8.9	43.3
AY030110	??	Vireonidae	Passeriformes	Neognathae	Hylophilus	ochraceiceps	0.0766321	0	0
EF639952	??	Thamnophilidae	Passeriformes	Neognathae	Hylophylax	naevioides	0.0167973	0	0
EF640000	??	Thamnophilidae	Passeriformes	Neognathae	Hylophylax	punctulatus	0.0148314	0	0
AY491530	??	Passeridae	Passeriformes	Neognathae	Hypargos	niveoguttatus	0.0032292	0	0
AB239497	??	Pycnonotidae	Passeriformes	Neognathae	Hypsipetes	amaurotis	0.39305	0	0
DQ008506	??	Pycnonotidae	Passeriformes	Neognathae	Hypsipetes	mcclellandii	0.952435	0	0
AY987317	Accipitrinae	Accipitridae	Falconiformes	Neognathae	Ichthyophaga	humilis	0.0122112	0	0
AY987318	Accipitrinae	Accipitridae	Falconiformes	Neognathae	Ichthyophaga	ichthyaetus	0.0128396	0	0
AY216859	Emberizinae	Fringillidae	Passeriformes	Neognathae	Icteria	virens	0.0277715	8.9	26
AY987323	Accipitrinae	Accipitridae	Falconiformes	Neognathae	Ictinia	plumbea	0.0127479	0	0
AY383099	Emberizinae	Fringillidae	Passeriformes	Neognathae	Iridosornis	analis	0.0284401	0	0
AF068193	Phasianinae	Phasianidae	Galliformes	Neognathae	Ithaginis	cruentus	0.0167751	0	0
AY465751	??	Ardeidae	Ciconiiformes	Neognathae	Ixobrychus	cinnamomeus	0.0190647	0	0
AF193832	??	Ardeidae	Ciconiiformes	Neognathae	Ixobrychus	exilis	0.015855	0	0
AY465749	??	Ardeidae	Ciconiiformes	Neognathae	Ixobrychus	flavicollis	0.01551	0	0
AY465750	??	Ardeidae	Ciconiiformes	Neognathae	Ixobrychus	sinensis	0.0169728	0	0
AY049485	??	Turdidae	Passeriformes	Neognathae	Ixoreus	naevius	0.0256515	4.8	0
AY495399	??	Passeridae	Passeriformes	Neognathae	Lagonosticta	senegala	0.0204841	0	0
EF571187	Tetraoninae	Phasianidae	Galliformes	Neognathae	Lagopus	lagopus	0.0129639	8.6	595.875
DQ196542	??	Trochilidae	Trochiliformes	Neognathae	Lampornis	amethystinus	0.0364782	0	0
DQ196530	??	Trochilidae	Trochiliformes	Neognathae	Lampornis	calolaemus	0.0281516	0	0
DQ196547	??	Trochilidae	Trochiliformes	Neognathae	Lampornis	castaneoventris	0.02811	0	0
DQ196550	??	Trochilidae	Trochiliformes	Neognathae	Lampornis	cinereicauda	0.0281278	0	0
DQ196531	??	Trochilidae	Trochiliformes	Neognathae	Lampornis	clemenciae	0.0356646	12	7.6
DQ196551	??	Trochilidae	Trochiliformes	Neognathae	Lampornis	hemileucus	0.0599913	0	0
DQ196526	??	Trochilidae	Trochiliformes	Neognathae	Lampornis	sybillae	0.0315369	0	0
DQ196544	??	Trochilidae	Trochiliformes	Neognathae	Lampornis	viridipallens	0.0393706	0	0
DQ196555	??	Trochilidae	Trochiliformes	Neognathae	Lamprolaima	rhami	0.0200327	8	0
AF006238	Emberizinae	Fringillidae	Passeriformes	Neognathae	Lamprospiza	melanoleuca	0.0266057	0	0
AF006239	Emberizinae	Fringillidae	Passeriformes	Neognathae	Lanio	versicolor	0.0289846	0	0
AB159156	??	Laniidae	Passeriformes	Neognathae	Lanius	bucephalus	0.0322812	0	0
DQ119529	??	Laniidae	Passeriformes	Neognathae	Lanius	cristatus	0.0932631	0	0
AY030106	??	Laniidae	Passeriformes	Neognathae	Lanius	excubitor	0.0241738	12	72.4
X74259	??	Laniidae	Passeriformes	Neognathae	Lanius	ludovicianus	0.074488	12.5	46
AY631292	??	Laridae	Charadriiformes	Neognathae	Larosterna	inca	0.0106116	0	0
AJ508110	??	Laridae	Charadriiformes	Neognathae	Larus	armenicus	0.00531039	0	0
AB208757	??	Laridae	Charadriiformes	Neognathae	Larus	canus	0.00553646	31.7	430.6
AB208753	??	Laridae	Charadriiformes	Neognathae	Larus	crassirostris	0.00590864	0	0
AY631291	??	Laridae	Charadriiformes	Neognathae	Larus	delawarensis	0.00545957	31.8	439
AY293619	??	Laridae	Charadriiformes	Neognathae	Larus	dominicanus	0.0053227	0	0
AJ508131	??	Laridae	Charadriiformes	Neognathae	Larus	fuscus	0.00534423	32.8	0
AJ508133	??	Laridae	Charadriiformes	Neognathae	Larus	glaucoides	0.00533346	0	0
AJ508138	??	Laridae	Charadriiformes	Neognathae	Larus	hyperboreus	0.0053027	21	1210
AJ508140	??	Laridae	Charadriiformes	Neognathae	Larus	marinus	0.0052904	26.8	0
AJ508144	??	Laridae	Charadriiformes	Neognathae	Larus	michahellis	0.00531654	0	0
AJ508146	??	Laridae	Charadriiformes	Neognathae	Larus	mongolicus	0.00532731	0	0
U37301	??	Laridae	Charadriiformes	Neognathae	Larus	novaehollandiae	0.00676371	0	0
AJ004202	??	Laridae	Charadriiformes	Neognathae	Larus	ridibundus	0.00665606	63	306
AJ508148	??	Laridae	Charadriiformes	Neognathae	Larus	schistisagus	0.00532577	0	0
DQ485906	??	Rallidae	Gruiformes	Neognathae	Laterallus	melanophaius	0.0242157	0	0
AF447603	??	Tyrannidae	Passeriformes	Neognathae	Lathrotriccus	euleri	0.0174844	0	0
AM236879	??	Megapodiidae	Galliformes	Neognathae	Leipoa	ocellata	0.0519334	0	0
DQ008518	Acrocephalinae	Sylviidae	Passeriformes	Neognathae	Leptopoecile	sophiae	0.0753483	0	0
U72783	??	Ciconiidae	Ciconiiformes	Neognathae	Leptoptilos	javanicus	0.0041257	31.1	5710
AY443661	??	Columbidae	Columbiformes	Neognathae	Leptotila	cassini	0.00957804	0	0
AF182697	??	Columbidae	Columbiformes	Neognathae	Leptotila	megalura	0.00945065	0	0
AF279707	??	Columbidae	Columbiformes	Neognathae	Leptotila	plumbeiceps	0.00963514	0	0
AF182698	??	Columbidae	Columbiformes	Neognathae	Leptotila	rufaxilla	0.00953192	0	0
AF279704	??	Columbidae	Columbiformes	Neognathae	Leptotila	verreauxi	0.00992286	8.6	131
AY987333	Accipitrinae	Accipitridae	Falconiformes	Neognathae	Leucopternis	albicollis	0.0103018	0	0
AY987335	Accipitrinae	Accipitridae	Falconiformes	Neognathae	Leucopternis	kuhli	0.00969764	0	0
AY987336	Accipitrinae	Accipitridae	Falconiformes	Neognathae	Leucopternis	melanops	0.00988634	0	0
AF483327	??	Columbidae	Columbiformes	Neognathae	Leucosarcia	melanoleuca	0.00986575	16.3	445
AY488351	??	Meliphagidae	Passeriformes	Neognathae	Lichenostomus	flavus	0.0279803	0	0
AY488352	??	Meliphagidae	Passeriformes	Neognathae	Lichmera	alboauricularis	0.0296241	0	0
AY216852	Emberizinae	Fringillidae	Passeriformes	Neognathae	Limnothlypis	swainsonii	0.0263749	7.8	13.5
AF197843	??	Corvidae	Passeriformes	Neognathae	Loboparadisea	sericea	0.0818687	0	0
DQ008476	Acrocephalinae	Sylviidae	Passeriformes	Neognathae	Locustella	certhiola	0.00568571	0	0
AJ004764	Acrocephalinae	Sylviidae	Passeriformes	Neognathae	Locustella	fluviatilis	0.0203865	0	0
DQ119524	Acrocephalinae	Sylviidae	Passeriformes	Neognathae	Locustella	lanceolata	0.0304206	0	0
AJ004763	Acrocephalinae	Sylviidae	Passeriformes	Neognathae	Locustella	luscinioides	0.0243107	7.4	0
AB159193	Acrocephalinae	Sylviidae	Passeriformes	Neognathae	Locustella	pleskei	0.00796368	0	0
AY495406	Estrildinae	Estrildidae	Passeriformes	Neognathae	Lonchura	pallida	0.0511292	0	0
AY987282	Accipitrinae	Accipitridae	Falconiformes	Neognathae	Lophaetus	occipitalis	0.0106394	0	0
AY987244	Accipitrinae	Accipitridae	Falconiformes	Neognathae	Lophoictinia	isura	0.00977208	17	0
AF059102	??	Anatidae	Anseriformes	Neognathae	Lophonetta	specularoides	0.00335274	0	0
AF347954	??	Paridae	Passeriformes	Neognathae	Lophophanes	cristatus	0.0104906	0	0
AF028796	Phasianinae	Phasianidae	Galliformes	Neognathae	Lophophorus	impejanus	0.00924341	0	0
AY265309	Phasianinae	Phasianidae	Galliformes	Neognathae	Lophophorus	lhuysii	0.00768357	0	0
AY265310	Phasianinae	Phasianidae	Galliformes	Neognathae	Lophophorus	sclateri	0.00873782	0	0
U25732	??	Paradisaeidae	Passeriformes	Neognathae	Lophorina	superba	0.0178548	0	0
AJ511464	??	Otididae	Gruiformes	Neognathae	Lophotis	ruficrista	0.0123288	0	0
DQ294504	??	Tyrannidae	Passeriformes	Neognathae	Lophotriccus	pileatus	0.0167343	0	0
DQ294505	??	Tyrannidae	Passeriformes	Neognathae	Lophotriccus	vitiosus	0.0170058	0	0
AF314637	Phasianinae	Phasianidae	Galliformes	Neognathae	Lophura	bulweri	0.011565	0	0
AF028797	Phasianinae	Phasianidae	Galliformes	Neognathae	Lophura	diardi	0.0114743	0	0
AF314638	Phasianinae	Phasianidae	Galliformes	Neognathae	Lophura	edwardsi	0.0107262	0	0
AF314639	Phasianinae	Phasianidae	Galliformes	Neognathae	Lophura	erythropthalma	0.0114857	0	0
AF314640	Phasianinae	Phasianidae	Galliformes	Neognathae	Lophura	hatinhensis	0.0107239	0	0
AF314641	Phasianinae	Phasianidae	Galliformes	Neognathae	Lophura	ignita	0.0110662	0	0
AF314642	Phasianinae	Phasianidae	Galliformes	Neognathae	Lophura	inornata	0.0115197	0	0
AF314643	Phasianinae	Phasianidae	Galliformes	Neognathae	Lophura	leucomelanos	0.0109665	0	0
L08380	Phasianinae	Phasianidae	Galliformes	Neognathae	Lophura	nycthemera	0.011064	0	0
AF314644	Phasianinae	Phasianidae	Galliformes	Neognathae	Lophura	swinhoii	0.0107579	0	0
AF171661	Carduelinae	Fringillidae	Passeriformes	Neognathae	Loxia	leucoptera	0.0266175	4	29.8
AF171664	Carduelinae	Fringillidae	Passeriformes	Neognathae	Loxia	pytyopsittacus	0.026582	0	0
AF171656	Carduelinae	Fringillidae	Passeriformes	Neognathae	Loxia	scotica	0.0265879	0	0
AF489886	Emberizinae	Fringillidae	Passeriformes	Neognathae	Loxigilla	portoricensis	0.0287715	0	0
AF489887	Emberizinae	Fringillidae	Passeriformes	Neognathae	Loxigilla	violacea	0.0289017	0	0
U74357	Procellariinae	Procellariidae	Procellariiformes	Neognathae	Lugensa	brevirostris	0.00740458	0	0
AY279291	??	Lybiidae	Piciformes	Neognathae	Lybius	dubius	0.0316444	0	0
AY279292	??	Lybiidae	Piciformes	Neognathae	Lybius	melanopterus	0.0332598	0	0
AY279294	??	Lybiidae	Piciformes	Neognathae	Lybius	torquatus	0.0334681	0	0
AY279293	??	Lybiidae	Piciformes	Neognathae	Lybius	vieilloti	0.0336728	0	0
AF197861	??	Meliphagidae	Passeriformes	Neognathae	Macgregoria	pulchra	0.0303213	0	0
EF639958	??	Thamnophilidae	Passeriformes	Neognathae	Mackenziaena	leachii	0.0165186	0	0
AM236881	??	Megapodiidae	Galliformes	Neognathae	Macrocephalon	maleo	0.033625	0	0
U48941	Procellariinae	Procellariidae	Procellariiformes	Neognathae	Macronectes	giganteus	0.00618935	0	0
AF076061	Procellariinae	Procellariidae	Procellariiformes	Neognathae	Macronectes	halli	0.00609914	0	0
EF373283	??	Columbidae	Columbiformes	Neognathae	Macropygia	amboinensis	0.00939135	0	0
AF353415	??	Columbidae	Columbiformes	Neognathae	Macropygia	mackinlayi	0.00959122	0	0
AF182693	??	Columbidae	Columbiformes	Neognathae	Macropygia	phasianella	0.0093628	0	0
AF353416	??	Columbidae	Columbiformes	Neognathae	Macropygia	tenuirostris	0.00936061	0	0
AF197845	??	Maluridae	Passeriformes	Neognathae	Malurus	cyaneus	0.0201185	0	0
AY488402	??	Maluridae	Passeriformes	Neognathae	Malurus	lamberti	0.0348234	0	0
AY488403	??	Maluridae	Passeriformes	Neognathae	Malurus	splendens	0.0272265	0	0
AY495396	??	Passeridae	Passeriformes	Neognathae	Mandingoa	nitidula	0.00358849	0	0
AY488354	??	Meliphagidae	Passeriformes	Neognathae	Manorina	flavigula	0.0289377	0	0
AF197859	??	Meliphagidae	Passeriformes	Neognathae	Manorina	melanocephala	0.0289088	0	0
AY443250	??	Paradisaeidae	Passeriformes	Neognathae	Manucodia	atra	0.0174768	0	0
AY443251	??	Paradisaeidae	Passeriformes	Neognathae	Manucodia	chalybata	0.0169374	0	0
U15207	??	Paradisaeidae	Passeriformes	Neognathae	Manucodia	comrii	0.018452	0	0
X74252	??	Paradisaeidae	Passeriformes	Neognathae	Manucodia	keraudrenii	0.0174238	0	0
AF059104	??	Anatidae	Anseriformes	Neognathae	Marmaronetta	angustirostris	0.00480803	0	0
AY279269	??	Megalaimidae	Piciformes	Neognathae	Megalaima	franklinii	0.031035	0	0
AY279272	??	Megalaimidae	Piciformes	Neognathae	Megalaima	lineata	0.0246368	0	0
AY279275	??	Megalaimidae	Piciformes	Neognathae	Megalaima	monticola	0.0242188	0	0
AY279270	??	Megalaimidae	Piciformes	Neognathae	Megalaima	oorti	0.0311743	0	0
AY279271	??	Megalaimidae	Piciformes	Neognathae	Megalaima	virens	0.0302597	0	0
DQ008477	Megalurinae	Sylviidae	Passeriformes	Neognathae	Megalurus	palustris	0.0273832	0	0
AJ004322	Megalurinae	Sylviidae	Passeriformes	Neognathae	Megalurus	pryeri	0.00111666	0	0
AF082065	??	Megapodiidae	Galliformes	Neognathae	Megapodius	eremita	0.0753493	0	0
AY952696	??	Megapodiidae	Galliformes	Neognathae	Megapodius	layardi	0.0753085	0	0
EF639959	??	Thamnophilidae	Passeriformes	Neognathae	Megastictus	margaritatus	0.0153169	0	0
AY443252	??	Corvidae	Passeriformes	Neognathae	Melampitta	gigantea	0.0568293	0	0
AY443253	??	Corvidae	Passeriformes	Neognathae	Melampitta	lugubris	0.0579124	0	0
AF441653	??	Picidae	Piciformes	Neognathae	Melanerpes	carolinus	0.0131478	20.7	72.5
AF441651	??	Picidae	Piciformes	Neognathae	Melanerpes	striatus	0.0788321	0	0
AF441655	??	Picidae	Piciformes	Neognathae	Melanerpes	uropygialis	0.0397799	11	65
AF515263	??	Anatidae	Anseriformes	Neognathae	Melanitta	nigra	0.0044508	16.8	0
AY488356	??	Meliphagidae	Passeriformes	Neognathae	Melidectes	belfordi	0.0290172	0	0
AY488357	??	Meliphagidae	Passeriformes	Neognathae	Melidectes	ochromelas	0.0288654	0	0
AY488358	??	Meliphagidae	Passeriformes	Neognathae	Melidectes	torquatus	0.029252	0	0
AY987304	Accipitrinae	Accipitridae	Falconiformes	Neognathae	Melierax	gabar	0.012528	0	0
AY488360	??	Meliphagidae	Passeriformes	Neognathae	Meliphaga	albonotata	0.0275396	0	0
AY353241	??	Meliphagidae	Passeriformes	Neognathae	Meliphaga	gracilis	0.0273445	0	0
AF197857	??	Meliphagidae	Passeriformes	Neognathae	Meliphaga	lewini	0.0288221	0	0
AF197863	??	Meliphagidae	Passeriformes	Neognathae	Melipotes	fumigatus	0.0294796	0	0
AY488362	??	Meliphagidae	Passeriformes	Neognathae	Melithreptus	albogularis	0.0283235	0	0
AY488363	??	Meliphagidae	Passeriformes	Neognathae	Melithreptus	brevirostris	0.0285547	0	0
AF197853	??	Meliphagidae	Passeriformes	Neognathae	Melithreptus	lunatus	0.0281465	0	0
DQ008500	Acrocephalinae	Sylviidae	Passeriformes	Neognathae	Melocichla	mentalis	0.0873883	0	0
AY156182	Emberizinae	Fringillidae	Passeriformes	Neognathae	Melospiza	georgiana	0.0259784	4.8	14.9
AY156181	Emberizinae	Fringillidae	Passeriformes	Neognathae	Melospiza	lincolnii	0.0259429	7.6	17.35
AY450611	Emberizinae	Fringillidae	Passeriformes	Neognathae	Melospiza	melodia	0.0259429	11.3	19.1
DQ459517	Emberizinae	Fringillidae	Passeriformes	Neognathae	Melozone	leucotis	0.0266057	0	0
U89185	??	Meropidae	Coraciiformes	Neognathae	Merops	nubicus	0.0946785	0	0
AF182688	??	Columbidae	Columbiformes	Neognathae	Metriopelia	ceciliae	0.00843816	0	0
AY443677	??	Columbidae	Columbiformes	Neognathae	Metriopelia	morenoi	0.00833494	0	0
DQ780881	??	Falconidae	Falconiformes	Neognathae	Micrastur	gilvicollis	0.0278879	0	0
U83314	??	Falconidae	Falconiformes	Neognathae	Micrastur	semitorquatus	0.0280606	0	0
U89170	??	Strigidae	Strigiformes	Neognathae	Micrathene	whitneyi	0.0623822	14	45.9
U83318	??	Falconidae	Falconiformes	Neognathae	Microhierax	erythrogenys	0.0325286	0	0
AY216862	Emberizinae	Fringillidae	Passeriformes	Neognathae	Microligea	palustris	0.0271087	0	0
U89176	??	Psittacidae	Psittaciformes	Neognathae	Micropsitta	finschii	0.0167972	0	0
U83316	??	Falconidae	Falconiformes	Neognathae	Milvago	chimachima	0.0210683	0	0
AY994433	Accipitrinae	Accipitridae	Falconiformes	Neognathae	Milvus	migrans	0.00830411	24	1000
AY994428	Accipitrinae	Accipitridae	Falconiformes	Neognathae	Milvus	milvus	0.0082314	38	0
DQ294509	??	Tyrannidae	Passeriformes	Neognathae	Mionectes	oleagineus	0.0195115	0	0
DQ294511	??	Tyrannidae	Passeriformes	Neognathae	Mionectes	rufiventris	0.0191273	0	0
AF447617	??	Tyrannidae	Passeriformes	Neognathae	Mitrephanes	olivaceus	0.0191273	0	0
AF447619	??	Tyrannidae	Passeriformes	Neognathae	Mitrephanes	phaeocercus	0.0191226	0	0
AF006240	Emberizinae	Fringillidae	Passeriformes	Neognathae	Mitrospingus	cassinii	0.0271442	0	0
AY216829	Emberizinae	Fringillidae	Passeriformes	Neognathae	Mniotilta	varia	0.0258305	11.3	8.2
U89187	??	Momotidae	Coraciiformes	Neognathae	Momotus	mexicanus	0.0447298	10.4	0
U89188	??	Momotidae	Coraciiformes	Neognathae	Momotus	momota	0.0455364	0	0
AY443254	??	Monarchidae	Passeriformes	Neognathae	Monarcha	chrysomela	0.0130896	0	0
AF276777	??	Turdidae	Passeriformes	Neognathae	Monticola	cinclorhynchus	0.0448021	0	0
AF276778	??	Turdidae	Passeriformes	Neognathae	Monticola	erythronotus	0.0385897	0	0
AF276783	??	Turdidae	Passeriformes	Neognathae	Monticola	solitarius	0.0368649	0	0
AY206913	??	Muscicapidae	Passeriformes	Neognathae	Muscicapa	caerulescens	0.0559594	0	0
AY206912	??	Muscicapidae	Passeriformes	Neognathae	Muscicapa	infuscata	0.0556749	0	0
AJ299690	??	Muscicapidae	Passeriformes	Neognathae	Muscicapa	striata	0.0711329	11.8	14.4
AY274039	??	Musophagidae	Musophagiformes	Neognathae	Musophaga	violacea	0.0265721	0	0
DQ463689	??	Turdidae	Passeriformes	Neognathae	Myadestes	coloratus	0.032683	0	0
AF295084	??	Turdidae	Passeriformes	Neognathae	Myadestes	elisabeth	0.0434523	0	0
AF295083	??	Turdidae	Passeriformes	Neognathae	Myadestes	genibarbis	0.0392818	0	0
AF295080	??	Turdidae	Passeriformes	Neognathae	Myadestes	obscurus	0.0379955	0	0
AF295085	??	Turdidae	Passeriformes	Neognathae	Myadestes	occidentalis	0.0467229	0	0
DQ463688	??	Turdidae	Passeriformes	Neognathae	Myadestes	ralloides	0.0361958	0	0
AF295082	??	Turdidae	Passeriformes	Neognathae	Myadestes	townsendi	0.0316043	0	0
AF295086	??	Turdidae	Passeriformes	Neognathae	Myadestes	unicolor	0.0384397	0	0
AF082066	??	Ciconiidae	Ciconiiformes	Neognathae	Mycteria	americana	0.00955856	27	2500
U72778	??	Ciconiidae	Ciconiiformes	Neognathae	Mycteria	cinerea	0.00377339	12.4	0
U72777	??	Ciconiidae	Ciconiiformes	Neognathae	Mycteria	leucocephala	0.00326533	28.6	0
DQ294512	??	Tyrannidae	Passeriformes	Neognathae	Myiarchus	swainsoni	0.0182575	0	0
DQ294506	??	Tyrannidae	Passeriformes	Neognathae	Myiobius	barbatus	0.0195713	0	0
AY968837	Emberizinae	Fringillidae	Passeriformes	Neognathae	Myioborus	albifacies	0.0256766	0	0
AY968863	Emberizinae	Fringillidae	Passeriformes	Neognathae	Myioborus	albifrons	0.0256707	0	0
AY216825	Emberizinae	Fringillidae	Passeriformes	Neognathae	Myioborus	brunneiceps	0.0256766	0	0
AY968866	Emberizinae	Fringillidae	Passeriformes	Neognathae	Myioborus	brunniceps	0.0255997	0	0
AY968868	Emberizinae	Fringillidae	Passeriformes	Neognathae	Myioborus	cardonai	0.0256648	0	0
AY968872	Emberizinae	Fringillidae	Passeriformes	Neognathae	Myioborus	castaneocapillus	0.0256766	0	0
AY968851	Emberizinae	Fringillidae	Passeriformes	Neognathae	Myioborus	melanocephalus	0.0256352	0	0
AY968858	Emberizinae	Fringillidae	Passeriformes	Neognathae	Myioborus	miniatus	0.0257358	0	0
AY968881	Emberizinae	Fringillidae	Passeriformes	Neognathae	Myioborus	ornatus	0.0256352	0	0
AY968883	Emberizinae	Fringillidae	Passeriformes	Neognathae	Myioborus	pariae	0.0257654	0	0
AY968884	Emberizinae	Fringillidae	Passeriformes	Neognathae	Myioborus	pictus	0.0258246	6.6	0
AY968886	Emberizinae	Fringillidae	Passeriformes	Neognathae	Myioborus	torquatus	0.0257654	0	0
DQ294507	??	Tyrannidae	Passeriformes	Neognathae	Myiornis	ecaudatus	0.0175373	0	0
DQ294510	??	Tyrannidae	Passeriformes	Neognathae	Myiotriccus	ornatus	0.0212073	0	0
EF639961	??	Thamnophilidae	Passeriformes	Neognathae	Myrmeciza	atrothorax	0.0134559	0	0
EF639963	??	Thamnophilidae	Passeriformes	Neognathae	Myrmeciza	exsul	0.0187363	0	0
EF640002	??	Thamnophilidae	Passeriformes	Neognathae	Myrmeciza	goeldii	0.0137855	0	0
EF639965	??	Thamnophilidae	Passeriformes	Neognathae	Myrmeciza	hemimelaena	0.0108036	0	0
EF640003	??	Thamnophilidae	Passeriformes	Neognathae	Myrmeciza	hyperythra	0.0152809	0	0
EF639966	??	Thamnophilidae	Passeriformes	Neognathae	Myrmeciza	immaculata	0.0161201	0	0
EF640004	??	Thamnophilidae	Passeriformes	Neognathae	Myrmeciza	melanoceps	0.0141751	0	0
EF639967	??	Thamnophilidae	Passeriformes	Neognathae	Myrmeciza	pelzelni	0.0135578	0	0
EF639973	??	Thamnophilidae	Passeriformes	Neognathae	Myrmotherula	brachyura	0.0187783	0	0
EF639974	??	Thamnophilidae	Passeriformes	Neognathae	Myrmotherula	longicauda	0.0176634	0	0
AY488364	??	Meliphagidae	Passeriformes	Neognathae	Myzomela	cardinalis	0.0306862	0	0
AF197865	??	Meliphagidae	Passeriformes	Neognathae	Myzomela	eques	0.0311378	0	0
AY488365	??	Meliphagidae	Passeriformes	Neognathae	Myzomela	erythrocephala	0.0302057	0	0
AY488366	??	Meliphagidae	Passeriformes	Neognathae	Myzomela	obscura	0.0313329	0	0
AY488367	??	Meliphagidae	Passeriformes	Neognathae	Myzomela	rosenbergii	0.0299239	0	0
AY488368	??	Meliphagidae	Passeriformes	Neognathae	Myzomela	sanguinolenta	0.0302455	0	0
AY294479	??	Apodidae	Apodiformes	Neognathae	Neafrapus	cassini	0.0109627	0	0
AY987258	Accipitrinae	Accipitridae	Falconiformes	Neognathae	Necrosyrtes	monachus	0.0108263	0	0
AF006241	Emberizinae	Fringillidae	Passeriformes	Neognathae	Nemosia	pileata	0.0268601	0	0
AY495401	??	Passeridae	Passeriformes	Neognathae	Neochmia	modesta	0.058303	0	0
AY274036	??	Neomorphidae	Cuculiformes	Neognathae	Neomorphus	geoffroyi	0.161094	0	0
AY274037	??	Psittacidae	Psittaciformes	Neognathae	Neophema	elegans	0.0169903	0	0
AY383100	Emberizinae	Fringillidae	Passeriformes	Neognathae	Neothraupis	fasciata	0.0282153	0	0
AF006243	Emberizinae	Fringillidae	Passeriformes	Neognathae	Nephelornis	oneilli	0.0264873	0	0
DQ479253	??	Picidae	Piciformes	Neognathae	Nesoctites	micromegas	0.0191597	0	0
AF483322	??	Columbidae	Columbiformes	Neognathae	Nesoenas	mayeri	0.00949897	0	0
AF489889	Emberizinae	Fringillidae	Passeriformes	Neognathae	Nesospingus	speculiferus	0.0273986	0	0
NC_005932	??	Strigidae	Strigiformes	Neognathae	Ninox	novaeseelandiae	0.0452763	0	0
AB104902	??	Threskiornithidae	Ciconiiformes	Neognathae	Nipponia	nippon	0.0247175	25.8	0
AY747858	??	Anatidae	Anseriformes	Neognathae	Nomonyx	dominicus	0.00568502	0	0
U76053	??	Tinamidae	Tinamiformes	Palaeognathae	Nothoprocta	perdicaria	0.16591	0	0
AF417929	??	Scolopacidae	Charadriiformes	Neognathae	Numenius	arquata	0.0168693	31.5	728
AF417925	??	Scolopacidae	Charadriiformes	Neognathae	Numenius	madagascariensis	0.0167493	0	0
AP005595	??	Numididae	Galliformes	Neognathae	Numida	meleagris	0.00935517	0	0
AF193828	??	Ardeidae	Ciconiiformes	Neognathae	Nyctanassa	violacea	0.0150026	0	0
AJ004011	??	Strigidae	Strigiformes	Neognathae	Nyctea	scandiaca	0.0467983	28	2026
X95767	??	Nyctibiidae	Caprimulgiformes	Neognathae	Nyctibius	griseus	0.022179	0	0
U89195	Caprimulginae	Caprimulgidae	Caprimulgiformes	Neognathae	Nyctiphrynus	mcleodii	0.0288743	0	0
AF076062	Hydrobatinae	Procellariidae	Procellariiformes	Neognathae	Oceanites	oceanicus	0.00656082	0	0
AJ004203	Hydrobatinae	Procellariidae	Procellariiformes	Neognathae	Oceanodroma	castro	0.00766991	11	0
AF076063	Hydrobatinae	Procellariidae	Procellariiformes	Neognathae	Oceanodroma	furcata	0.0076593	9	45.2
AF076065	Hydrobatinae	Procellariidae	Procellariiformes	Neognathae	Oceanodroma	melania	0.00809091	0	0
AF076066	Hydrobatinae	Procellariidae	Procellariiformes	Neognathae	Oceanodroma	tethys	0.00783442	0	0
AF076067	Hydrobatinae	Procellariidae	Procellariiformes	Neognathae	Oceanodroma	tristrami	0.00782734	9.8	0
AF483323	??	Columbidae	Columbiformes	Neognathae	Ocyphaps	lophotes	0.00966809	0	0
AY352533	Troglodytinae	Certhiidae	Passeriformes	Neognathae	Odontorchilus	cinereus	0.0203754	0	0
AF182707	??	Columbidae	Columbiformes	Neognathae	Oena	capensis	0.0104741	0	0
DQ294513	??	Tyrannidae	Passeriformes	Neognathae	Oncostoma	cinereigulare	0.0165134	0	0
DQ294515	??	Tyrannidae	Passeriformes	Neognathae	Onychorhynchus	coronatus	0.0195161	0	0
AY216854	Emberizinae	Fringillidae	Passeriformes	Neognathae	Oporornis	agilis	0.0269489	0	0
AY216855	Emberizinae	Fringillidae	Passeriformes	Neognathae	Oporornis	formosus	0.0271087	6.9	14
AF383029	Emberizinae	Fringillidae	Passeriformes	Neognathae	Oporornis	tolmiei	0.0270258	0	0
AY443255	Pachycephalidae	Corvidae	Passeriformes	Neognathae	Oreoica	gutturalis	0.0585647	0	0
AF006244	Emberizinae	Fringillidae	Passeriformes	Neognathae	Oreomanes	fraseri	0.0285112	0	0
L08384	??	Cracidae	Galliformes	Neognathae	Ortalis	vetula	0.0136629	8.8	495.5
DQ008514	Acrocephalinae	Sylviidae	Passeriformes	Neognathae	Orthotomus	cucullatus	0.0479942	0	0
DQ008491	Acrocephalinae	Sylviidae	Passeriformes	Neognathae	Orthotomus	sutorius	0.105368	0	0
AF489890	Emberizinae	Fringillidae	Passeriformes	Neognathae	Oryzoborus	crassirostris	0.0285112	0	0
AF483352	??	Columbidae	Columbiformes	Neognathae	Otidiphaps	nobilis	0.00819218	0	0
AY078584	??	Otididae	Gruiformes	Neognathae	Otis	tarda	0.0086383	28.3	0
AJ004019	??	Strigidae	Strigiformes	Neognathae	Otus	bakkamoena	0.0496798	0	0
AJ004026	??	Strigidae	Strigiformes	Neognathae	Otus	lempiji	0.0492497	0	0
AJ004037	??	Strigidae	Strigiformes	Neognathae	Otus	scops	0.0606841	6.8	0
AF119167	??	Anatidae	Anseriformes	Neognathae	Oxyura	australis	0.00602761	16	0
AY747860	??	Anatidae	Anseriformes	Neognathae	Oxyura	jamaicensis	0.00600418	13.6	542
AF076068	Procellariinae	Procellariidae	Procellariiformes	Neognathae	Pachyptila	desolata	0.00664572	0	0
AF076069	Procellariinae	Procellariidae	Procellariiformes	Neognathae	Pachyptila	salvini	0.0066528	0	0
AF076070	Procellariinae	Procellariidae	Procellariiformes	Neognathae	Pachyptila	turtur	0.00657497	0	0
U74349	Procellariinae	Procellariidae	Procellariiformes	Neognathae	Pachyptila	vittata	0.00662273	0	0
AY495405	??	Passeridae	Passeriformes	Neognathae	Padda	oryzivora	0.0946493	0	0
DQ780884	Pandioninae	Accipitridae	Falconiformes	Neognathae	Pandion	haliaetus	0.0197259	32	1362
AY987331	Accipitrinae	Accipitridae	Falconiformes	Neognathae	Parabuteo	unicinctus	0.0116659	25	994.26
U25737	??	Paradisaeidae	Passeriformes	Neognathae	Paradisaea	minor	0.0147028	0	0
U25738	??	Paradisaeidae	Passeriformes	Neognathae	Paradisaea	raggiana	0.0145583	0	0
U25736	??	Paradisaeidae	Passeriformes	Neognathae	Paradisaea	rubra	0.0153	0	0
U15203	??	Paradisaeidae	Passeriformes	Neognathae	Paradisaea	rudolphi	0.0177296	0	0
DQ119528	??	Muscicapidae	Passeriformes	Neognathae	Paradoxornis	webbianus	0.0132171	0	0
AY488397	??	Pardalotidae	Passeriformes	Neognathae	Pardalotus	punctatus	0.0449567	0	0
AF197847	??	Pardalotidae	Passeriformes	Neognathae	Pardalotus	striatus	0.0351302	0	0
AF447371	Emberizinae	Fringillidae	Passeriformes	Neognathae	Paroaria	coronata	0.0273809	0	0
U25734	??	Paradisaeidae	Passeriformes	Neognathae	Parotia	lawesii	0.0133375	0	0
AF256503	Emberizinae	Fringillidae	Passeriformes	Neognathae	Parula	americana	0.0257003	4.9	7
AY216817	Emberizinae	Fringillidae	Passeriformes	Neognathae	Parula	gutturalis	0.0256944	0	0
AY216822	Emberizinae	Fringillidae	Passeriformes	Neognathae	Parula	pitiayumi	0.0257121	0	0
AY216811	Emberizinae	Fringillidae	Passeriformes	Neognathae	Parula	superciliosa	0.025724	0	0
AY308719	??	Paridae	Passeriformes	Neognathae	Parus	elegans	0.0107739	0	0
AY308728	??	Paridae	Passeriformes	Neognathae	Parus	fasciiventer	0.0220705	0	0
AY308724	??	Paridae	Passeriformes	Neognathae	Parus	holsti	0.0214361	0	0
DQ792786	??	Paridae	Passeriformes	Neognathae	Parus	major	0.018986	15.4	17.9
DQ792791	??	Paridae	Passeriformes	Neognathae	Parus	montanus	0.015275	11.3	0
AF347967	??	Paridae	Passeriformes	Neognathae	Parus	niger	0.0206619	0	0
DQ792788	??	Paridae	Passeriformes	Neognathae	Parus	palustris	0.0190099	11.9	0
AY308729	??	Paridae	Passeriformes	Neognathae	Parus	rufonuchalis	0.0183555	0	0
AB239509	??	Paridae	Passeriformes	Neognathae	Parus	varius	0.0156062	0	0
AY495393	??	Passeridae	Passeriformes	Neognathae	Passer	domesticus	0.0882086	23	25.3
AB239494	??	Passeridae	Passeriformes	Neognathae	Passer	montanus	0.0868114	13.1	20.5
DQ459513	Emberizinae	Fringillidae	Passeriformes	Neognathae	Passerculus	sandwichensis	0.025789	6.8	15.9
AY124544	Emberizinae	Fringillidae	Passeriformes	Neognathae	Passerella	iliaca	0.0266826	9.7	35.5
AF301450	Emberizinae	Fringillidae	Passeriformes	Neognathae	Passerina	amoena	0.0255523	8.9	0
AF301448	Emberizinae	Fringillidae	Passeriformes	Neognathae	Passerina	caerulea	0.0256056	0	0
AF301458	Emberizinae	Fringillidae	Passeriformes	Neognathae	Passerina	ciris	0.0259252	12	14.75
AF301447	Emberizinae	Fringillidae	Passeriformes	Neognathae	Passerina	cyanea	0.0254991	11	15
AF301454	Emberizinae	Fringillidae	Passeriformes	Neognathae	Passerina	leclancherii	0.0259252	0	0
AF301452	Emberizinae	Fringillidae	Passeriformes	Neognathae	Passerina	rositae	0.0257772	0	0
AF301456	Emberizinae	Fringillidae	Passeriformes	Neognathae	Passerina	versicolor	0.0258837	0	0
DQ010648	Phasianinae	Phasianidae	Galliformes	Neognathae	Pavo	cristatus	0.0153173	23.2	4200
DQ385225	??	Pedionomidae	Charadriiformes	Neognathae	Pedionomus	torquatus	0.0254723	0	0
AF076072	Hydrobatinae	Procellariidae	Procellariiformes	Neognathae	Pelagodroma	marina	0.00732675	0	0
AF076073	??	Pelecanoididae	Procellariiformes	Neognathae	Pelecanoides	garnotii	0.00864103	0	0
AF076074	??	Pelecanoididae	Procellariiformes	Neognathae	Pelecanoides	georgicus	0.00882146	0	0
AF076075	??	Pelecanoididae	Procellariiformes	Neognathae	Pelecanoides	magellanicus	0.00896297	0	0
DQ780883	??	Pelecanidae	Pelecaniformes	Neognathae	Pelecanus	conspicillatus	0.00466403	0	0
AY443256	??	Petroicidae	Passeriformes	Neognathae	Peneothello	bimaculatus	0.00503552	0	0
EF639976	??	Thamnophilidae	Passeriformes	Neognathae	Percnostola	lophotes	0.0148614	0	0
EF639977	??	Thamnophilidae	Passeriformes	Neognathae	Percnostola	rufifrons	0.0132701	0	0
EF639984	??	Thamnophilidae	Passeriformes	Neognathae	Percnostola	schistacea	0.0141451	0	0
AM236902	Perdicinae	Phasianidae	Galliformes	Neognathae	Perdicula	asiatica	0.0185367	0	0
AF028791	Perdicinae	Phasianidae	Galliformes	Neognathae	Perdix	perdix	0.0170086	5.2	492
EF373284	??	Columbidae	Columbiformes	Neognathae	Petrophassa	albipennis	0.0102325	0	0
AY443676	??	Columbidae	Columbiformes	Neognathae	Petrophassa	plumifera	0.0100766	0	0
DQ459506	Emberizinae	Fringillidae	Passeriformes	Neognathae	Pezopetes	capitalis	0.0262565	0	0
AF483337	??	Raphidae	Columbiformes	Neognathae	Pezophaps	solitaria	0.00953192	0	0
AF489891	Emberizinae	Fringillidae	Passeriformes	Neognathae	Phaenicophilus	palmarum	0.027659	0	0
EF639978	??	Thamnophilidae	Passeriformes	Neognathae	Phaenostictus	mcleannani	0.0178073	0	0
AF382997	Emberizinae	Fringillidae	Passeriformes	Neognathae	Phaeothlypis	fulvicauda	0.0255878	0	0
AF158252	??	Phaethontidae	Pelecaniformes	Neognathae	Phaethon	lepturus	0.00799932	0	0
NC_007979	??	Phaethontidae	Pelecaniformes	Neognathae	Phaethon	rubricauda	0.00801208	32.7	593.2
AY631293	??	Laridae	Charadriiformes	Neognathae	Phaetusa	simplex	0.00987182	0	0
AJ004205	??	Phalacrocoracidae	Pelecaniformes	Neognathae	Phalacrocorax	aristotelis	0.0117756	20.2	0
U83320	??	Falconidae	Falconiformes	Neognathae	Phalcoboenus	australis	0.021217	0	0
AY987230	??	Falconidae	Falconiformes	Neognathae	Phalcoboenus	megalopterus	0.0211259	0	0
AY443670	??	Columbidae	Columbiformes	Neognathae	Phapitreron	leucotis	0.0092486	0	0
U89204	??	Trogonidae	Trogoniformes	Neognathae	Pharomachrus	antisianus	0.00988512	0	0
U94799	??	Trogonidae	Trogoniformes	Neognathae	Pharomachrus	auriceps	0.0145321	0	0
U94800	??	Trogonidae	Trogoniformes	Neognathae	Pharomachrus	pavoninus	0.0130253	0	0
AY376867	Phasianinae	Phasianidae	Galliformes	Neognathae	Phasianus	versicolor	0.0113746	0	0
AF447373	Emberizinae	Fringillidae	Passeriformes	Neognathae	Pheucticus	ludovicianus	0.026801	24	47.325
AY488369	??	Meliphagidae	Passeriformes	Neognathae	Philemon	argenticeps	0.0270193	0	0
AY488370	??	Meliphagidae	Passeriformes	Neognathae	Philemon	buceroides	0.0270844	0	0
AY488371	??	Meliphagidae	Passeriformes	Neognathae	Philemon	citreogularis	0.0280815	0	0
AF197855	??	Meliphagidae	Passeriformes	Neognathae	Philemon	corniculatus	0.0269796	0	0
U48951	??	Diomedeidae	Procellariiformes	Neognathae	Phoebastria	irrorata	0.00651836	40	0
U48942	??	Diomedeidae	Procellariiformes	Neognathae	Phoebetria	fusca	0.00656082	0	0
U48943	??	Diomedeidae	Procellariiformes	Neognathae	Phoebetria	palpebrata	0.00655728	0	0
AY488374	??	Meliphagidae	Passeriformes	Neognathae	Phylidonyris	albifrons	0.0285439	0	0
AY488375	??	Meliphagidae	Passeriformes	Neognathae	Phylidonyris	melanops	0.0287426	0	0
AY488377	??	Meliphagidae	Passeriformes	Neognathae	Phylidonyris	novaehollandiae	0.0292737	0	0
DQ294523	??	Tyrannidae	Passeriformes	Neognathae	Phyllomyias	uropygialis	0.0217687	0	0
Z73484	Acrocephalinae	Sylviidae	Passeriformes	Neognathae	Phylloscopus	borealis	0.0660289	0	0
Z73476	Acrocephalinae	Sylviidae	Passeriformes	Neognathae	Phylloscopus	brehmi	0.0614499	0	0
Z73477	Acrocephalinae	Sylviidae	Passeriformes	Neognathae	Phylloscopus	canariensis	0.0708477	0	0
DQ174607	Acrocephalinae	Sylviidae	Passeriformes	Neognathae	Phylloscopus	collybita	0.0713734	7.7	8.2
AY635053	Acrocephalinae	Sylviidae	Passeriformes	Neognathae	Phylloscopus	coronatus	0.0557734	0	0
DQ174602	Acrocephalinae	Sylviidae	Passeriformes	Neognathae	Phylloscopus	fuscatus	0.0609427	0	0
Z73488	Acrocephalinae	Sylviidae	Passeriformes	Neognathae	Phylloscopus	humei	0.0705756	0	0
Y10741	Acrocephalinae	Sylviidae	Passeriformes	Neognathae	Phylloscopus	ijimae	0.0615098	0	0
DQ792799	Acrocephalinae	Sylviidae	Passeriformes	Neognathae	Phylloscopus	inornatus	0.0686527	0	0
AY635055	Acrocephalinae	Sylviidae	Passeriformes	Neognathae	Phylloscopus	maculipennis	0.0772112	0	0
AY635056	Acrocephalinae	Sylviidae	Passeriformes	Neognathae	Phylloscopus	magnirostris	0.0560685	0	0
Z73489	Acrocephalinae	Sylviidae	Passeriformes	Neognathae	Phylloscopus	nitidus	0.0691461	0	0
AY635057	Acrocephalinae	Sylviidae	Passeriformes	Neognathae	Phylloscopus	occiptalis	0.0533479	0	0
Y10740	Acrocephalinae	Sylviidae	Passeriformes	Neognathae	Phylloscopus	plumbeitarsus	0.0695335	0	0
AY635060	Acrocephalinae	Sylviidae	Passeriformes	Neognathae	Phylloscopus	ruficapilla	0.0609934	0	0
AY635061	Acrocephalinae	Sylviidae	Passeriformes	Neognathae	Phylloscopus	schwarzi	0.0948771	0	0
Z73478	Acrocephalinae	Sylviidae	Passeriformes	Neognathae	Phylloscopus	sindianus	0.0692107	0	0
Y10738	Acrocephalinae	Sylviidae	Passeriformes	Neognathae	Phylloscopus	tenellipes	0.0588353	0	0
AY635062	Acrocephalinae	Sylviidae	Passeriformes	Neognathae	Phylloscopus	umbrovirens	0.0668866	0	0
AF168111	??	Coccyzidae	Cuculiformes	Neognathae	Piaya	melanogaster	0.191403	0	0
AY030114	??	Corvidae	Passeriformes	Neognathae	Pica	hudsonia	0.0539032	0	0
AY701184	??	Corvidae	Passeriformes	Neognathae	Pica	pica	0.0536325	21.7	166.6
DQ159064	??	Picidae	Piciformes	Neognathae	Picoides	albolarvatus	0.00510914	0	0
AF441658	??	Picidae	Piciformes	Neognathae	Picoides	stricklandi	0.0218129	0	0
DQ479244	??	Picidae	Piciformes	Neognathae	Picumnus	aurifrons	0.01842	0	0
DQ479243	??	Picidae	Piciformes	Neognathae	Picumnus	cirratus	0.015185	0	0
DQ479245	??	Picidae	Piciformes	Neognathae	Picumnus	exilis	0.0174641	0	0
DQ479246	??	Picidae	Piciformes	Neognathae	Picumnus	innominatus	0.0314683	0	0
DQ479247	??	Picidae	Piciformes	Neognathae	Picumnus	nebulosus	0.0132251	0	0
DQ479248	??	Picidae	Piciformes	Neognathae	Picumnus	spilogaster	0.0162164	0	0
AY279265	??	Picidae	Piciformes	Neognathae	Picus	mentalis	0.0175207	0	0
AJ242685	??	Laridae	Charadriiformes	Neognathae	Pinguinus	impennis	0.0109299	0	0
AY669412	??	Psittacidae	Psittaciformes	Neognathae	Pionopsitta	vulturina	0.00811168	0	0
EF517621	??	Psittacidae	Psittaciformes	Neognathae	Pionus	chalcopterus	0.00521094	0	0
EF517619	??	Psittacidae	Psittaciformes	Neognathae	Pionus	cyanescens	0.00527965	0	0
EF517635	??	Psittacidae	Psittaciformes	Neognathae	Pionus	fuscus	0.0069213	0	0
EF517626	??	Psittacidae	Psittaciformes	Neognathae	Pionus	maximiliani	0.00675416	16.2	0
EF517612	??	Psittacidae	Psittaciformes	Neognathae	Pionus	menstruus	0.00507351	20.6	0
EF517617	??	Psittacidae	Psittaciformes	Neognathae	Pionus	senilis	0.00566777	0	0
EF517633	??	Psittacidae	Psittaciformes	Neognathae	Pionus	sordidus	0.00702715	0	0
EF517615	??	Psittacidae	Psittaciformes	Neognathae	Pionus	tumultuosus	0.00496395	0	0
AF006246	Emberizinae	Fringillidae	Passeriformes	Neognathae	Pipraeidea	melanonota	0.0291858	0	0
AF011760	Emberizinae	Fringillidae	Passeriformes	Neognathae	Piranga	bidentata	0.0262151	0	0
AF006247	Emberizinae	Fringillidae	Passeriformes	Neognathae	Piranga	erythrocephala	0.0262151	0	0
AF011768	Emberizinae	Fringillidae	Passeriformes	Neognathae	Piranga	flava	0.026369	0	0
AF011769	Emberizinae	Fringillidae	Passeriformes	Neognathae	Piranga	leucoptera	0.0265938	0	0
AY124545	Emberizinae	Fringillidae	Passeriformes	Neognathae	Piranga	ludoviciana	0.026369	15.3	0
AF011776	Emberizinae	Fringillidae	Passeriformes	Neognathae	Piranga	olivacea	0.0259962	10.5	29
AF011778	Emberizinae	Fringillidae	Passeriformes	Neognathae	Piranga	roseogularis	0.0265524	0	0
AY649542	Emberizinae	Fringillidae	Passeriformes	Neognathae	Piranga	rubra	0.0264045	7.9	40
AF011781	Emberizinae	Fringillidae	Passeriformes	Neognathae	Piranga	rubriceps	0.0265583	0	0
EF639993	??	Thamnophilidae	Passeriformes	Neognathae	Pithys	castaneus	0.0225693	0	0
AY443257	Pachycephalidae	Corvidae	Passeriformes	Neognathae	Pitohui	cristatus	0.0592169	0	0
AY049486	??	Turdidae	Passeriformes	Neognathae	Platycichla	leucops	0.0480727	0	0
DQ294520	??	Tyrannidae	Passeriformes	Neognathae	Platyrinchus	leucoryphus	0.0193573	0	0
DQ294521	??	Tyrannidae	Passeriformes	Neognathae	Platyrinchus	platyrhynchos	0.0202685	0	0
AY488379	??	Meliphagidae	Passeriformes	Neognathae	Plectorhyncha	lanceolata	0.0262571	0	0
U72786	??	Threskiornithidae	Ciconiiformes	Neognathae	Plegadis	falcinellus	0.0127526	26.8	431.2
AY495409	Ploceinae	Passeridae	Passeriformes	Neognathae	Ploceus	intermedius	0.0779178	0	0
DQ385220	??	Charadriidae	Charadriiformes	Neognathae	Pluvianellus	socialis	0.0191685	0	0
X95771	??	Podargidae	Caprimulgiformes	Neognathae	Podargus	ocellatus	0.0548914	0	0
X95772	??	Podargidae	Caprimulgiformes	Neognathae	Podargus	papuensis	0.0562468	0	0
EF100672	??	Podargidae	Caprimulgiformes	Neognathae	Podargus	strigoides	0.0554736	0	0
DQ485904	??	Heliornithidae	Gruiformes	Neognathae	Podica	senegalensis	0.0529902	0	0
AF347939	??	Paridae	Passeriformes	Neognathae	Poecile	gambeli	0.0164761	0	0
AF347951	??	Paridae	Passeriformes	Neognathae	Poecile	lugubris	0.0121705	0	0
AF347947	??	Paridae	Passeriformes	Neognathae	Poecile	sclateri	0.0152271	0	0
DQ294517	??	Tyrannidae	Passeriformes	Neognathae	Poecilotriccus	albifascies	0.0173901	0	0
DQ294518	??	Tyrannidae	Passeriformes	Neognathae	Poecilotriccus	capitalis	0.0170864	0	0
AY491526	Estrildinae	Estrildidae	Passeriformes	Neognathae	Poephila	acuticauda	0.0119191	0	0
AY495402	Estrildinae	Estrildidae	Passeriformes	Neognathae	Poephila	cincta	0.00621349	0	0
AY279283	??	Lybiidae	Piciformes	Neognathae	Pogoniulus	atroflavus	0.0361014	0	0
AY279281	??	Lybiidae	Piciformes	Neognathae	Pogoniulus	chrysoconus	0.0387876	0	0
AY279284	??	Lybiidae	Piciformes	Neognathae	Pogoniulus	coryphaeus	0.0333292	0	0
AY279282	??	Lybiidae	Piciformes	Neognathae	Pogoniulus	scolopaceus	0.036666	0	0
AY206959	??	Muscicapidae	Passeriformes	Neognathae	Pogonocichla	stellata	0.0268663	0	0
AY283498	??	Psittacidae	Psittaciformes	Neognathae	Poicephalus	gulielmi	0.0235365	21	0
AJ604504	Accipitrinae	Accipitridae	Falconiformes	Neognathae	Polemaetus	bellicosus	0.00921467	0	0
U83317	??	Falconidae	Falconiformes	Neognathae	Polihierax	semitorquatus	0.0361072	0	0
U83313	??	Falconidae	Falconiformes	Neognathae	Polyborus	plancus	0.0187247	0	0
AF028799	Phasianinae	Phasianidae	Galliformes	Neognathae	Polyplectron	bicalcaratum	0.00919353	0	0
AF330061	Phasianinae	Phasianidae	Galliformes	Neognathae	Polyplectron	chalcurum	0.0092026	0	0
AF330063	Phasianinae	Phasianidae	Galliformes	Neognathae	Polyplectron	germaini	0.0097762	0	0
AF330064	Phasianinae	Phasianidae	Galliformes	Neognathae	Polyplectron	inopinatum	0.00937264	0	0
AF330065	Phasianinae	Phasianidae	Galliformes	Neognathae	Polyplectron	malacense	0.01008	0	0
AF330062	Phasianinae	Phasianidae	Galliformes	Neognathae	Polyplectron	napoleonis	0.00920033	0	0
DQ459508	Emberizinae	Fringillidae	Passeriformes	Neognathae	Pooecetes	gramineus	0.0257713	7.9	21.5
DQ485905	??	Rallidae	Gruiformes	Neognathae	Porphyrio	porphyrio	0.022466	0	0
AY352536	??	Cisticolidae	Passeriformes	Neognathae	Prinia	bairdii	0.0993412	0	0
DQ008489	??	Cisticolidae	Passeriformes	Neognathae	Prinia	crinigera	0.183487	0	0
DQ008490	??	Cisticolidae	Passeriformes	Neognathae	Prinia	familiaris	0.0726228	0	0
U89202	??	Trogonidae	Trogoniformes	Neognathae	Priotelus	temnurus	0.0246955	0	0
U48940	Procellariinae	Procellariidae	Procellariiformes	Neognathae	Procellaria	cinerea	0.00753548	0	0
AF076077	Procellariinae	Procellariidae	Procellariiformes	Neognathae	Procellaria	parkinsoni	0.00768406	17	0
AF076078	Procellariinae	Procellariidae	Procellariiformes	Neognathae	Procellaria	westlandica	0.00737628	0	0
AY488380	??	Meliphagidae	Passeriformes	Neognathae	Prosthemadera	novaeseelandiae	0.030101	0	0
AY216850	Emberizinae	Fringillidae	Passeriformes	Neognathae	Protonotaria	citrea	0.0247949	5.9	12.8
DQ792794	??	Passeridae	Passeriformes	Neognathae	Prunella	montanella	0.0807078	0	0
DQ459507	Emberizinae	Fringillidae	Passeriformes	Neognathae	Pselliophorus	tibialis	0.026292	0	0
DQ294522	??	Tyrannidae	Passeriformes	Neognathae	Pseudotriccus	simplex	0.0171922	0	0
DQ485900	??	Psophiidae	Gruiformes	Neognathae	Psophia	crepitans	0.00865122	0	0
DQ485901	??	Psophiidae	Gruiformes	Neognathae	Psophia	viridis	0.00867448	0	0
AM236908	Perdicinae	Phasianidae	Galliformes	Neognathae	Pternistis	afer	0.0098873	0	0
AM236909	Perdicinae	Phasianidae	Galliformes	Neognathae	Pternistis	capensis	0.0100845	0	0
AM236903	Perdicinae	Phasianidae	Galliformes	Neognathae	Pternistis	castaneicollis	0.0104473	0	0
AM236906	Perdicinae	Phasianidae	Galliformes	Neognathae	Pternistis	leucoscepus	0.0115764	0	0
AM236911	Perdicinae	Phasianidae	Galliformes	Neognathae	Pternistis	natalensis	0.01064	0	0
AM236904	Perdicinae	Phasianidae	Galliformes	Neognathae	Pternistis	squamatus	0.011955	0	0
AM236907	Perdicinae	Phasianidae	Galliformes	Neognathae	Pternistis	swainsonii	0.0110662	0	0
AF338709	??	Rheidae	Rheiformes	Palaeognathae	Pterocnemia	pennata	0.01657	0	0
U74342	Procellariinae	Procellariidae	Procellariiformes	Neognathae	Pterodroma	axillaris	0.00689514	0	0
AY158678	Procellariinae	Procellariidae	Procellariiformes	Neognathae	Pterodroma	brevirostris	0.00739927	0	0
U74331	Procellariinae	Procellariidae	Procellariiformes	Neognathae	Pterodroma	cahow	0.00740104	0	0
U74345	Procellariinae	Procellariidae	Procellariiformes	Neognathae	Pterodroma	cookii	0.00758677	0	0
U74333	Procellariinae	Procellariidae	Procellariiformes	Neognathae	Pterodroma	deserta	0.00727899	0	0
U74339	Procellariinae	Procellariidae	Procellariiformes	Neognathae	Pterodroma	externa	0.00724007	0	0
U74332	Procellariinae	Procellariidae	Procellariiformes	Neognathae	Pterodroma	hasitata	0.00718347	0	0
AF076079	Procellariinae	Procellariidae	Procellariiformes	Neognathae	Pterodroma	hypoleuca	0.00752663	10.7	168.6
U74335	Procellariinae	Procellariidae	Procellariiformes	Neognathae	Pterodroma	incerta	0.00726307	0	0
U74346	Procellariinae	Procellariidae	Procellariiformes	Neognathae	Pterodroma	inexpectata	0.00762215	0	0
U74337	Procellariinae	Procellariidae	Procellariiformes	Neognathae	Pterodroma	lessonii	0.00719762	0	0
U74344	Procellariinae	Procellariidae	Procellariiformes	Neognathae	Pterodroma	longirostris	0.00758324	0	0
U74336	Procellariinae	Procellariidae	Procellariiformes	Neognathae	Pterodroma	macroptera	0.00719762	0	0
U74338	Procellariinae	Procellariidae	Procellariiformes	Neognathae	Pterodroma	magentae	0.00712156	0	0
U74341	Procellariinae	Procellariidae	Procellariiformes	Neognathae	Pterodroma	neglecta	0.00741696	0	0
U74340	Procellariinae	Procellariidae	Procellariiformes	Neognathae	Pterodroma	phaeopygia	0.0074488	0	425
U74347	Procellariinae	Procellariidae	Procellariiformes	Neognathae	Pterodroma	solandri	0.00692344	0	0
DQ780882	??	Ramphastidae	Piciformes	Neognathae	Pteroglossus	azara	0.0200785	0	0
AF059110	??	Anatidae	Anseriformes	Neognathae	Pteronetta	hartlaubi	0.00419458	0	0
AF182708	??	Columbidae	Columbiformes	Neognathae	Ptilinopus	leclancheri	0.00993384	0	0
AF483328	??	Columbidae	Columbiformes	Neognathae	Ptilinopus	melanospil	0.0097801	0	0
AF279713	??	Columbidae	Columbiformes	Neognathae	Ptilinopus	occipitalis	0.00981304	0	0
EF373285	??	Columbidae	Columbiformes	Neognathae	Ptilinopus	pulchellus	0.00934963	0	0
AY443663	??	Columbidae	Columbiformes	Neognathae	Ptilinopus	rarotongensis	0.00928154	0	0
AY443664	??	Columbidae	Columbiformes	Neognathae	Ptilinopus	richardsii	0.0093035	0	0
AF483329	??	Columbidae	Columbiformes	Neognathae	Ptilinopus	superbus	0.0097779	0	0
X74256	??	Ptilonorhynchidae	Passeriformes	Neognathae	Ptilonorhynchus	violaceus	0.00459211	0	0
AM236885	Perdicinae	Phasianidae	Galliformes	Neognathae	Ptilopachus	nahani	0.0122157	0	0
AM236886	Perdicinae	Phasianidae	Galliformes	Neognathae	Ptilopachus	petrosus	0.0123631	0	0
AY488381	??	Meliphagidae	Passeriformes	Neognathae	Ptiloprora	guisei	0.0288365	0	0
AY488382	??	Meliphagidae	Passeriformes	Neognathae	Ptiloprora	plumbea	0.0288185	0	0
X74254	??	Paradisaeidae	Passeriformes	Neognathae	Ptiloris	paradiseus	0.0161428	0	0
U37302	??	Alcidae	Charadriiformes	Neognathae	Ptychoramphus	aleuticus	0.00912132	0	0
AF028800	Phasianinae	Phasianidae	Galliformes	Neognathae	Pucrasia	macrolopha	0.00961296	0	0
AF076080	Procellariinae	Procellariidae	Procellariiformes	Neognathae	Puffinus	assimilis	0.00818289	0	0
U74354	Procellariinae	Procellariidae	Procellariiformes	Neognathae	Puffinus	gravis	0.00768053	0	0
AF076084	Procellariinae	Procellariidae	Procellariiformes	Neognathae	Puffinus	huttoni	0.00812806	0	0
AF076086	Procellariinae	Procellariidae	Procellariiformes	Neognathae	Puffinus	nativitatus	0.00808737	0	0
AF076087	Procellariinae	Procellariidae	Procellariiformes	Neognathae	Puffinus	opisthomelas	0.00810329	0	0
U74352	Procellariinae	Procellariidae	Procellariiformes	Neognathae	Puffinus	tenuirostris	0.00785741	30	499.4
DQ008505	??	Pycnonotidae	Passeriformes	Neognathae	Pycnonotus	jocosus	0.518571	0	0
AY488383	??	Meliphagidae	Passeriformes	Neognathae	Pycnopygius	cinereus	0.0285583	0	0
AY488384	??	Meliphagidae	Passeriformes	Neognathae	Pycnopygius	stictocephalus	0.028562	0	0
AY495395	??	Passeridae	Passeriformes	Neognathae	Pyrenestes	sanguineus	0.0497909	0	0
AF006249	Emberizinae	Fringillidae	Passeriformes	Neognathae	Pyrrhocoma	ruficeps	0.0260258	0	0
AY751639	??	Psittacidae	Psittaciformes	Neognathae	Pyrrhura	albipectus	0.00317373	0	0
AY751615	??	Psittacidae	Psittaciformes	Neognathae	Pyrrhura	amazonum	0.00225634	0	0
AY751657	??	Psittacidae	Psittaciformes	Neognathae	Pyrrhura	cruentata	0.00374385	0	0
AY751598	??	Psittacidae	Psittaciformes	Neognathae	Pyrrhura	einsenmanni	0.00213563	0	0
AY751599	??	Psittacidae	Psittaciformes	Neognathae	Pyrrhura	eisenmanni	0.00214306	0	0
AY751625	??	Psittacidae	Psittaciformes	Neognathae	Pyrrhura	emma	0.00138909	0	0
AY751643	??	Psittacidae	Psittaciformes	Neognathae	Pyrrhura	frontalis	0.0039927	0	0
AY751630	??	Psittacidae	Psittaciformes	Neognathae	Pyrrhura	griseipectus	0.00223405	0	0
AY751653	??	Psittacidae	Psittaciformes	Neognathae	Pyrrhura	hoffmani	0.00275032	0	0
AY751644	??	Psittacidae	Psittaciformes	Neognathae	Pyrrhura	lepida	0.00354143	0	0
AY751633	??	Psittacidae	Psittaciformes	Neognathae	Pyrrhura	leucotis	0.00225262	18.5	0
AY751651	??	Psittacidae	Psittaciformes	Neognathae	Pyrrhura	melanura	0.00334272	0	0
AY751641	??	Psittacidae	Psittaciformes	Neognathae	Pyrrhura	molinae	0.00338544	0	0
AY751635	??	Psittacidae	Psittaciformes	Neognathae	Pyrrhura	orcesi	0.00371599	0	0
AY751646	??	Psittacidae	Psittaciformes	Neognathae	Pyrrhura	perlata	0.00375871	14.3	87
AY751620	??	Psittacidae	Psittaciformes	Neognathae	Pyrrhura	pfrimeri	0.00253861	0	0
AY751604	??	Psittacidae	Psittaciformes	Neognathae	Pyrrhura	picta	0.00178464	0	0
AY751637	??	Psittacidae	Psittaciformes	Neognathae	Pyrrhura	rhodocephala	0.00341886	0	0
AY751596	??	Psittacidae	Psittaciformes	Neognathae	Pyrrhura	roseifrons	0.00216349	0	0
AY751655	??	Psittacidae	Psittaciformes	Neognathae	Pyrrhura	rupicola	0.00437897	0	0
AY751612	??	Psittacidae	Psittaciformes	Neognathae	Pyrrhura	snethlageae	0.00232691	0	0
AY491527	??	Passeridae	Passeriformes	Neognathae	Pytilia	hypogrammica	0.0283708	0	0
DQ485908	??	Rallidae	Gruiformes	Neognathae	Rallus	longirostris	0.0286802	7.5	308
AY959841	??	Ramphastidae	Piciformes	Neognathae	Ramphastos	ambiguus	0.00984605	0	0
AY279302	??	Ramphastidae	Piciformes	Neognathae	Ramphastos	ariel	0.00997268	0	0
AY959843	??	Ramphastidae	Piciformes	Neognathae	Ramphastos	brevis	0.00802966	0	0
AY959842	??	Ramphastidae	Piciformes	Neognathae	Ramphastos	dicolorus	0.00970851	0	0
AY959845	??	Ramphastidae	Piciformes	Neognathae	Ramphastos	sulfuratus	0.0114616	0	0
AY959839	??	Ramphastidae	Piciformes	Neognathae	Ramphastos	swainsonii	0.00986134	0	0
AY959851	??	Ramphastidae	Piciformes	Neognathae	Ramphastos	toco	0.0185983	0	0
AY959849	??	Ramphastidae	Piciformes	Neognathae	Ramphastos	tucanus	0.00981985	0	0
AY959838	??	Ramphastidae	Piciformes	Neognathae	Ramphastos	vitellinus	0.0111232	0	0
U15724	Emberizinae	Fringillidae	Passeriformes	Neognathae	Ramphocelus	bresilius	0.026653	0	0
U15723	Emberizinae	Fringillidae	Passeriformes	Neognathae	Ramphocelus	carbo	0.026653	0	0
U15720	Emberizinae	Fringillidae	Passeriformes	Neognathae	Ramphocelus	costaricensis	0.0264932	0	0
U15719	Emberizinae	Fringillidae	Passeriformes	Neognathae	Ramphocelus	icteronotus	0.0264459	0	0
U15721	Emberizinae	Fringillidae	Passeriformes	Neognathae	Ramphocelus	nigrogularis	0.0265228	0	0
U15717	Emberizinae	Fringillidae	Passeriformes	Neognathae	Ramphocelus	passerinii	0.026511	0	0
U15718	Emberizinae	Fringillidae	Passeriformes	Neognathae	Ramphocelus	sanguinolentus	0.0271501	0	0
DQ294524	??	Tyrannidae	Passeriformes	Neognathae	Ramphotrigon	megacephala	0.0223025	0	0
DQ294527	??	Tyrannidae	Passeriformes	Neognathae	Ramphotrigon	ruficauda	0.0201327	0	0
AY488385	??	Meliphagidae	Passeriformes	Neognathae	Ramsayornis	fasciatus	0.029205	0	0
AY488386	??	Meliphagidae	Passeriformes	Neognathae	Ramsayornis	modestus	0.0296277	0	0
AY135603	??	Apodidae	Apodiformes	Neognathae	Raphidura	leucopygialis	0.00974288	0	0
AF417926	??	Recurvirostridae	Charadriiformes	Neognathae	Recurvirostra	avosetta	0.0145594	24.4	0
AY894887	??	Sylviidae	Passeriformes	Neognathae	Regulus	ignicapillus	0.12579	0	0
AY894877	??	Sylviidae	Passeriformes	Neognathae	Regulus	madeirensis	0.0430133	0	0
AY894883	??	Sylviidae	Passeriformes	Neognathae	Regulus	regulus	0.0407906	5.1	5.5
AY894857	??	Sylviidae	Passeriformes	Neognathae	Regulus	teneriffae	0.0802629	0	0
AF353417	??	Columbidae	Columbiformes	Neognathae	Reinwardtoena	browni	0.00977131	0	0
EF639983	??	Thamnophilidae	Passeriformes	Neognathae	Rhegmatorhina	hoffmannsi	0.0134918	0	0
AF330060	Phasianinae	Phasianidae	Galliformes	Neognathae	Rheinardia	ocellata	0.0090779	0	0
DQ008487	??	Cisticolidae	Passeriformes	Neognathae	Rhopophilus	pekinensis	0.661486	0	0
DQ294525	??	Tyrannidae	Passeriformes	Neognathae	Rhynchocyclus	olivaceus	0.0207494	0	0
EF100671	??	Podargidae	Caprimulgiformes	Neognathae	Rigidipenna	inexpectata	0.0504756	0	0
AJ004227	??	Laridae	Charadriiformes	Neognathae	Rissa	tridactyla	0.00787101	28.4	317
EF571185	Perdicinae	Phasianidae	Galliformes	Neognathae	Rollulus	rouloul	0.0137416	0	0
AY987325	Accipitrinae	Accipitridae	Falconiformes	Neognathae	Rostrhamus	sociabilis	0.0124328	17	352.5
DQ385230	??	Laridae	Charadriiformes	Neognathae	Rynchops	niger	0.0166663	20	0
EF030318	??	Thamnophilidae	Passeriformes	Neognathae	Sakesphorus	canadensis	0.0147715	0	0
EF030319	??	Thamnophilidae	Passeriformes	Neognathae	Sakesphorus	luctuosus	0.0159373	0	0
AY352537	Troglodytinae	Certhiidae	Passeriformes	Neognathae	Salpinctes	obsoletus	0.0183076	0	0
AF383107	Emberizinae	Fringillidae	Passeriformes	Neognathae	Saltator	striatipectus	0.0283751	0	0
AF059111	??	Anatidae	Anseriformes	Neognathae	Sarkidiornis	melanotos	0.00436002	0	0
DQ479250	??	Picidae	Piciformes	Neognathae	Sasia	abnormis	0.0181626	0	0
DQ479249	??	Picidae	Piciformes	Neognathae	Sasia	africana	0.00914908	0	0
DQ479251	??	Picidae	Piciformes	Neognathae	Sasia	ochracea	0.0119877	0	0
AY206918	??	Turdidae	Passeriformes	Neognathae	Saxicola	ferrea	0.0317427	0	0
AF447611	??	Tyrannidae	Passeriformes	Neognathae	Sayornis	nigricans	0.0177605	8	0
AF447614	??	Tyrannidae	Passeriformes	Neognathae	Sayornis	phoebe	0.0175788	10.3	21.6
AF447615	??	Tyrannidae	Passeriformes	Neognathae	Sayornis	saya	0.0184807	0	0
AF483347	??	Columbidae	Columbiformes	Neognathae	Scardafella	squammata	0.00910364	0	0
AY383102	Emberizinae	Fringillidae	Passeriformes	Neognathae	Schistochlamys	melanopsis	0.0275998	0	0
AM236897	Perdicinae	Phasianidae	Galliformes	Neognathae	Scleroptila	africanus	0.0128732	0	0
AM236913	Perdicinae	Phasianidae	Galliformes	Neognathae	Scleroptila	levaillantii	0.0133924	0	0
AM236900	Perdicinae	Phasianidae	Galliformes	Neognathae	Scleroptila	levalliantoides	0.0132292	0	0
AM236898	Perdicinae	Phasianidae	Galliformes	Neognathae	Scleroptila	shelleyi	0.0131181	0	0
AF139826	??	Cisticolidae	Passeriformes	Neognathae	Scotocerca	inquieta	0.501904	0	0
AY635073	Acrocephalinae	Sylviidae	Passeriformes	Neognathae	Seicercus	montis	0.0826756	0	0
AY635080	Acrocephalinae	Sylviidae	Passeriformes	Neognathae	Seicercus	poliogenys	0.060168	0	0
AF383007	Emberizinae	Fringillidae	Passeriformes	Neognathae	Seiurus	aurocapillus	0.0267299	11	19
AY216856	Emberizinae	Fringillidae	Passeriformes	Neognathae	Seiurus	motacilla	0.0254636	8	22.5
AF383001	Emberizinae	Fringillidae	Passeriformes	Neognathae	Seiurus	noveboracensis	0.025434	8.9	18.7
AY279306	??	Ramphastidae	Piciformes	Neognathae	Selenidera	reinwardtii	0.0269555	0	0
U15202	??	Paradisaeidae	Passeriformes	Neognathae	Seleucidis	melanoleuca	0.0149268	0	0
AY488400	??	Pardalotidae	Passeriformes	Neognathae	Sericornis	perspicillatus	0.0741594	0	0
AF006251	Emberizinae	Fringillidae	Passeriformes	Neognathae	Sericossypha	albocristata	0.0276413	0	0
AY491532	Carduelinae	Fringillidae	Passeriformes	Neognathae	Serinus	leucopygius	0.0271323	0	0
AY216845	Emberizinae	Fringillidae	Passeriformes	Neognathae	Setophaga	ruticilla	0.0256529	10	8.5
AY206937	??	Turdidae	Passeriformes	Neognathae	Sheppardia	aequatorialis	0.0109135	0	0
AY206938	??	Turdidae	Passeriformes	Neognathae	Sheppardia	cyornithopsis	0.00928113	0	0
AY206936	??	Turdidae	Passeriformes	Neognathae	Sheppardia	gabela	0.0148936	0	0
AY167222	??	Turdidae	Passeriformes	Neognathae	Sheppardia	lowei	0.0128863	0	0
AY167225	??	Turdidae	Passeriformes	Neognathae	Sheppardia	montana	0.0119115	0	0
AY491528	Emberizinae	Fringillidae	Passeriformes	Neognathae	Sicalis	flaveola	0.0286058	0	0
AF489893	Emberizinae	Fringillidae	Passeriformes	Neognathae	Sicalis	luteola	0.0286473	0	0
AB239522	??	Sittidae	Passeriformes	Neognathae	Sitta	europaea	0.116497	12.9	0
DQ194302	??	Sittidae	Passeriformes	Neognathae	Sitta	pygmaea	0.143315	8.2	0
AF515264	??	Anatidae	Anseriformes	Neognathae	Somateria	mollissima	0.00401011	37.8	2130
AF059090	??	Anatidae	Anseriformes	Neognathae	Speculanas	specularis	0.0034889	0	0
DQ008495	??	Cisticolidae	Passeriformes	Neognathae	Spiloptila	clamans	0.252183	0	0
AY987250	Accipitrinae	Accipitridae	Falconiformes	Neognathae	Spilornis	cheela	0.00911773	0	0
AY987248	Accipitrinae	Accipitridae	Falconiformes	Neognathae	Spilornis	elgini	0.00805829	0	0
AY987251	Accipitrinae	Accipitridae	Falconiformes	Neognathae	Spilornis	rufipectus	0.00909349	0	0
AF383018	Emberizinae	Fringillidae	Passeriformes	Neognathae	Spindalis	zena	0.025866	0	0
AY987295	Accipitrinae	Accipitridae	Falconiformes	Neognathae	Spizaetus	africanus	0.0105147	0	0
AY987276	Accipitrinae	Accipitridae	Falconiformes	Neognathae	Spizaetus	tyrannus	0.00971149	0	0
AJ604505	Accipitrinae	Accipitridae	Falconiformes	Neognathae	Spizastur	melanoleucus	0.0125817	0	0
U83312	??	Falconidae	Falconiformes	Neognathae	Spiziapteryx	circumcinctus	0.0292172	0	0
AY279277	??	Lybiidae	Piciformes	Neognathae	Stactolaema	leucotis	0.0373494	0	0
AY279279	??	Lybiidae	Piciformes	Neognathae	Stactolaema	olivacea	0.0371941	0	0
AY279280	??	Lybiidae	Piciformes	Neognathae	Stactolaema	whytii	0.0373257	0	0
EF100675	??	Steatornithidae	Caprimulgiformes	Neognathae	Steatornis	caripensis	0.0314644	0	0
AJ004228	??	Stercorariidae	Charadriiformes	Neognathae	Stercorarius	parasiticus	0.00765109	25.8	0
AY631319	??	Laridae	Charadriiformes	Neognathae	Sterna	aleutica	0.01073	0	0
AY631300	??	Laridae	Charadriiformes	Neognathae	Sterna	caspia	0.0106746	30	644
DQ385231	??	Laridae	Charadriiformes	Neognathae	Sterna	eurygnatha	0.0101748	0	0
AY631304	??	Laridae	Charadriiformes	Neognathae	Sterna	forsteri	0.00931356	12	0
AY631305	??	Laridae	Charadriiformes	Neognathae	Sterna	fuscata	0.00989797	35.8	148
AY631311	??	Laridae	Charadriiformes	Neognathae	Sterna	nilotica	0.0102871	16	0
AY631312	??	Laridae	Charadriiformes	Neognathae	Sterna	paradisaea	0.00925512	34	100
AY631314	??	Laridae	Charadriiformes	Neognathae	Sterna	striata	0.0096842	0	0
AY631315	??	Laridae	Charadriiformes	Neognathae	Sterna	sumatrana	0.00996256	0	0
AF136725	??	Turdidae	Passeriformes	Neognathae	Stiphrornis	erythrothorax	0.0243132	0	0
AF136727	??	Turdidae	Passeriformes	Neognathae	Stiphrornis	gabonensis	0.0233499	0	0
AF136732	??	Turdidae	Passeriformes	Neognathae	Stiphrornis	sanghensis	0.0244228	0	0
AF136735	??	Turdidae	Passeriformes	Neognathae	Stiphrornis	xanthogaster	0.0249073	0	0
AY488404	??	Maluridae	Passeriformes	Neognathae	Stipiturus	mallee	0.0428282	0	0
AF353406	??	Columbidae	Columbiformes	Neognathae	Streptopelia	bitorquata	0.0098416	0	0
AF279709	??	Columbidae	Columbiformes	Neognathae	Streptopelia	capicola	0.00996898	0	0
AF182695	??	Columbidae	Columbiformes	Neognathae	Streptopelia	chinensis	0.00991188	7.7	0
AF353398	??	Columbidae	Columbiformes	Neognathae	Streptopelia	decaocto	0.00996239	17.9	157.4
AF353400	??	Columbidae	Columbiformes	Neognathae	Streptopelia	decipiens	0.00988552	0	0
AF353403	??	Columbidae	Columbiformes	Neognathae	Streptopelia	hypopyrrha	0.0097823	0	0
AF353408	??	Columbidae	Columbiformes	Neognathae	Streptopelia	mayeri	0.00949458	0	0
AF353405	??	Columbidae	Columbiformes	Neognathae	Streptopelia	orientalis	0.00980206	0	0
AF353409	??	Columbidae	Columbiformes	Neognathae	Streptopelia	picturata	0.00957365	0	0
AF353399	??	Columbidae	Columbiformes	Neognathae	Streptopelia	roseogrisea	0.00997337	0	0
AF279710	??	Columbidae	Columbiformes	Neognathae	Streptopelia	senegalensis	0.00994482	0	0
AF353404	??	Columbidae	Columbiformes	Neognathae	Streptopelia	turtur	0.00980426	13.2	154
AF353402	??	Columbidae	Columbiformes	Neognathae	Streptopelia	vinacea	0.00995141	0	0
AY294481	??	Apodidae	Apodiformes	Neognathae	Streptoprocne	zonaris	0.0885185	0	0
AY309456	??	Psittacidae	Psittaciformes	Neognathae	Strigops	habroptilus	0.0142939	60	3500
AJ004045	??	Strigidae	Strigiformes	Neognathae	Strix	aluco	0.0345193	21.5	520
AJ004060	??	Strigidae	Strigiformes	Neognathae	Strix	rufipes	0.0343745	0	0
AF447623	??	Tyrannidae	Passeriformes	Neognathae	Sublegatus	modestus	0.017657	0	0
AY206957	??	Muscicapidae	Passeriformes	Neognathae	Swynnertonia	swynnertoni	0.0480811	0	0
Z73494	??	Sylviidae	Passeriformes	Neognathae	Sylvia	atricapilla	0.0612847	11.3	0
AJ534541	??	Sylviidae	Passeriformes	Neognathae	Sylvia	balearica	0.0199753	0	0
AJ534530	??	Sylviidae	Passeriformes	Neognathae	Sylvia	boehmi	0.0481556	0	0
AJ534531	??	Sylviidae	Passeriformes	Neognathae	Sylvia	buryi	0.0417534	0	0
AJ534543	??	Sylviidae	Passeriformes	Neognathae	Sylvia	cantillans	0.026742	0	0
AJ534538	??	Sylviidae	Passeriformes	Neognathae	Sylvia	communis	0.0391289	8.7	17.7
AJ534539	??	Sylviidae	Passeriformes	Neognathae	Sylvia	conspicillata	0.0383535	0	0
AJ534535	??	Sylviidae	Passeriformes	Neognathae	Sylvia	crassirostris	0.033184	0	0
AJ534536	??	Sylviidae	Passeriformes	Neognathae	Sylvia	curruca	0.0679056	6.8	10.6
AJ534540	??	Sylviidae	Passeriformes	Neognathae	Sylvia	deserticola	0.0220232	0	0
AJ534534	??	Sylviidae	Passeriformes	Neognathae	Sylvia	hortensis	0.0485996	0	0
AJ534528	??	Sylviidae	Passeriformes	Neognathae	Sylvia	layardi	0.058912	0	0
AJ534533	??	Sylviidae	Passeriformes	Neognathae	Sylvia	leucomelaena	0.0499251	0	0
AJ534532	??	Sylviidae	Passeriformes	Neognathae	Sylvia	lugens	0.0451798	0	0
DQ008486	??	Sylviidae	Passeriformes	Neognathae	Sylvia	melanocephala	0.0333961	7.6	0
AJ534546	??	Sylviidae	Passeriformes	Neognathae	Sylvia	melanothorax	0.0388969	0	0
AJ534545	??	Sylviidae	Passeriformes	Neognathae	Sylvia	mystacea	0.0312819	0	0
AJ534537	??	Sylviidae	Passeriformes	Neognathae	Sylvia	nana	0.0777673	0	0
AJ534527	??	Sylviidae	Passeriformes	Neognathae	Sylvia	nisoria	0.0509656	11.9	0
AJ534547	??	Sylviidae	Passeriformes	Neognathae	Sylvia	rueppelli	0.0398977	0	0
AJ534529	??	Sylviidae	Passeriformes	Neognathae	Sylvia	subcaeruleum	0.0699468	0	0
AJ534542	??	Sylviidae	Passeriformes	Neognathae	Sylvia	undata	0.0234946	0	0
DQ008501	Acrocephalinae	Sylviidae	Passeriformes	Neognathae	Sylvietta	whytii	0.0682377	0	0
AP009042	??	Alcidae	Charadriiformes	Neognathae	Synthliboramphus	antiquus	0.00973034	0	223.6
U37304	??	Alcidae	Charadriiformes	Neognathae	Synthliboramphus	craveri	0.0108038	0	0
U37305	??	Alcidae	Charadriiformes	Neognathae	Synthliboramphus	hypoleucus	0.0109883	15	0
U37306	??	Alcidae	Charadriiformes	Neognathae	Synthliboramphus	wumizusume	0.0105454	0	0
AF193820	??	Ardeidae	Ciconiiformes	Neognathae	Syrigma	sibilatrix	0.0144297	0	0
AY368061	Phasianinae	Phasianidae	Galliformes	Neognathae	Syrmaticus	ellioti	0.0135534	0	0
AY368055	Phasianinae	Phasianidae	Galliformes	Neognathae	Syrmaticus	humiae	0.0135058	0	0
AF534561	Phasianinae	Phasianidae	Galliformes	Neognathae	Syrmaticus	mikado	0.0135126	0	0
AY368059	Phasianinae	Phasianidae	Galliformes	Neognathae	Syrmaticus	reevesii	0.0140227	9.2	0
AY172840	Phasianinae	Phasianidae	Galliformes	Neognathae	Syrmaticus	soemmerringii	0.0149046	0	0
AF059112	??	Anatidae	Anseriformes	Neognathae	Tachyeres	pteneres	0.0036763	0	0
AF006253	Emberizinae	Fringillidae	Passeriformes	Neognathae	Tachyphonus	surinamus	0.0291266	0	0
AF059113	??	Anatidae	Anseriformes	Neognathae	Tadorna	tadorna	0.0046177	18.9	0
DQ453515	Estrildinae	Estrildidae	Passeriformes	Neognathae	Taeniopygia	guttata	0.0117317	12	12
AY383104	Emberizinae	Fringillidae	Passeriformes	Neognathae	Tangara	argyrofenges	0.0278425	0	0
AY383105	Emberizinae	Fringillidae	Passeriformes	Neognathae	Tangara	arthus	0.0284461	0	0
AY383107	Emberizinae	Fringillidae	Passeriformes	Neognathae	Tangara	callophrys	0.0278365	0	0
AY383109	Emberizinae	Fringillidae	Passeriformes	Neognathae	Tangara	chilensis	0.0279371	0	0
AY383111	Emberizinae	Fringillidae	Passeriformes	Neognathae	Tangara	chrysotis	0.0280259	0	0
AY383115	Emberizinae	Fringillidae	Passeriformes	Neognathae	Tangara	cyanicollis	0.0281679	0	0
AY383117	Emberizinae	Fringillidae	Passeriformes	Neognathae	Tangara	cyanocephala	0.0275347	0	0
AY383116	Emberizinae	Fringillidae	Passeriformes	Neognathae	Tangara	cyanoptera	0.027801	0	0
AY383119	Emberizinae	Fringillidae	Passeriformes	Neognathae	Tangara	cyanotis	0.0285289	0	0
AY383120	Emberizinae	Fringillidae	Passeriformes	Neognathae	Tangara	desmaresti	0.0277004	0	0
AY383121	Emberizinae	Fringillidae	Passeriformes	Neognathae	Tangara	dowii	0.0280496	0	0
AY383123	Emberizinae	Fringillidae	Passeriformes	Neognathae	Tangara	fastuosa	0.0276353	0	0
AY383122	Emberizinae	Fringillidae	Passeriformes	Neognathae	Tangara	florida	0.028878	0	0
AY383125	Emberizinae	Fringillidae	Passeriformes	Neognathae	Tangara	fucosa	0.0280496	0	0
AY383126	Emberizinae	Fringillidae	Passeriformes	Neognathae	Tangara	guttata	0.0284165	0	0
AY383130	Emberizinae	Fringillidae	Passeriformes	Neognathae	Tangara	gyrola	0.0283455	0	0
AY383132	Emberizinae	Fringillidae	Passeriformes	Neognathae	Tangara	heinei	0.0278602	0	0
AY383133	Emberizinae	Fringillidae	Passeriformes	Neognathae	Tangara	icterocepha	0.0288425	0	0
AY383134	Emberizinae	Fringillidae	Passeriformes	Neognathae	Tangara	inornata	0.0283632	0	0
AY383135	Emberizinae	Fringillidae	Passeriformes	Neognathae	Tangara	johannae	0.0289313	0	0
AY383136	Emberizinae	Fringillidae	Passeriformes	Neognathae	Tangara	labradorides	0.0284579	0	0
AY383138	Emberizinae	Fringillidae	Passeriformes	Neognathae	Tangara	larvata	0.0281561	0	0
AY383139	Emberizinae	Fringillidae	Passeriformes	Neognathae	Tangara	lavinia	0.0283691	0	0
AY383140	Emberizinae	Fringillidae	Passeriformes	Neognathae	Tangara	mexicana	0.0283514	0	0
AY383142	Emberizinae	Fringillidae	Passeriformes	Neognathae	Tangara	meyerdeschauenseei	0.0282389	0	0
AY383143	Emberizinae	Fringillidae	Passeriformes	Neognathae	Tangara	nigrocincta	0.0280851	0	0
AY383145	Emberizinae	Fringillidae	Passeriformes	Neognathae	Tangara	nigroviridis	0.027801	0	0
AY383146	Emberizinae	Fringillidae	Passeriformes	Neognathae	Tangara	palmeri	0.0286118	0	0
AY383147	Emberizinae	Fringillidae	Passeriformes	Neognathae	Tangara	parzudakii	0.0288899	0	0
AY190169	Emberizinae	Fringillidae	Passeriformes	Neognathae	Tangara	pulcherrima	0.0265287	0	0
AY383148	Emberizinae	Fringillidae	Passeriformes	Neognathae	Tangara	punctata	0.0288662	0	0
AY383150	Emberizinae	Fringillidae	Passeriformes	Neognathae	Tangara	ruficervix	0.0282094	0	0
AY383152	Emberizinae	Fringillidae	Passeriformes	Neognathae	Tangara	rufigula	0.0288366	0	0
AY383153	Emberizinae	Fringillidae	Passeriformes	Neognathae	Tangara	schrankii	0.0286887	0	0
AY383155	Emberizinae	Fringillidae	Passeriformes	Neognathae	Tangara	varia	0.0285703	0	0
AY383156	Emberizinae	Fringillidae	Passeriformes	Neognathae	Tangara	vassorii	0.0278957	0	0
AY383157	Emberizinae	Fringillidae	Passeriformes	Neognathae	Tangara	velia	0.0277951	0	0
AY383159	Emberizinae	Fringillidae	Passeriformes	Neognathae	Tangara	viridicollis	0.0278957	0	0
AY383160	Emberizinae	Fringillidae	Passeriformes	Neognathae	Tangara	vitriolina	0.028304	0	0
AY383161	Emberizinae	Fringillidae	Passeriformes	Neognathae	Tangara	xanthocephala	0.028304	0	0
AY383162	Emberizinae	Fringillidae	Passeriformes	Neognathae	Tangara	xanthogastra	0.0282981	0	0
AY987247	Accipitrinae	Accipitridae	Falconiformes	Neognathae	Terathopius	ecaudatus	0.0127184	0	0
DQ294529	??	Tyrannidae	Passeriformes	Neognathae	Terenotriccus	erythrurus	0.0201074	0	0
EF639988	??	Thamnophilidae	Passeriformes	Neognathae	Terenura	sharpei	0.0245772	0	0
AY216858	Emberizinae	Fringillidae	Passeriformes	Neognathae	Teretistris	fernandinae	0.0279253	0	0
AY124538	??	Monarchidae	Passeriformes	Neognathae	Terpsiphone	cinnamomea	0.0133463	0	0
AF006255	Emberizinae	Fringillidae	Passeriformes	Neognathae	Tersina	viridis	0.027807	0	0
AJ511470	??	Otididae	Gruiformes	Neognathae	Tetrax	tetrax	0.00556417	0	0
U48945	??	Diomedeidae	Procellariiformes	Neognathae	Thalassarche	bulleri	0.00608675	0	0
AF076091	??	Diomedeidae	Procellariiformes	Neognathae	Thalassarche	carteri	0.00604961	0	0
U48953	??	Diomedeidae	Procellariiformes	Neognathae	Thalassarche	cauta	0.00605138	0	0
U48944	??	Diomedeidae	Procellariiformes	Neognathae	Thalassarche	chlororhynchos	0.00606907	0	0
AF076092	??	Diomedeidae	Procellariiformes	Neognathae	Thalassarche	eremita	0.00604784	0	0
AF076093	??	Diomedeidae	Procellariiformes	Neognathae	Thalassarche	impavida	0.00605315	0	0
U48955	??	Diomedeidae	Procellariiformes	Neognathae	Thalassarche	melanophris	0.0060673	0	0
AF076094	??	Diomedeidae	Procellariiformes	Neognathae	Thalassarche	salvini	0.00604607	0	0
EU024821	??	Diomedeidae	Procellariiformes	Neognathae	Thalassarche	steadi	0.00605668	0	0
AF076095	Procellariinae	Procellariidae	Procellariiformes	Neognathae	Thalassoica	antarctica	0.00637332	0	0
EF639990	??	Thamnophilidae	Passeriformes	Neognathae	Thamnomanes	saturninus	0.0157395	0	0
AY962686	??	Thamnophilidae	Passeriformes	Neognathae	Thamnophilus	aethiops	0.0130213	0	0
EF030321	??	Thamnophilidae	Passeriformes	Neognathae	Thamnophilus	amazonicus	0.0160691	0	0
EF030322	??	Thamnophilidae	Passeriformes	Neognathae	Thamnophilus	aroyae	0.0136147	0	0
EF030323	??	Thamnophilidae	Passeriformes	Neognathae	Thamnophilus	atrinucha	0.0145257	0	0
EF030324	??	Thamnophilidae	Passeriformes	Neognathae	Thamnophilus	bridgesi	0.0148404	0	0
EF030328	??	Thamnophilidae	Passeriformes	Neognathae	Thamnophilus	insignis	0.0162459	0	0
EF030329	??	Thamnophilidae	Passeriformes	Neognathae	Thamnophilus	murinus	0.0139294	0	0
EF030330	??	Thamnophilidae	Passeriformes	Neognathae	Thamnophilus	nigriceps	0.0168513	0	0
EF030331	??	Thamnophilidae	Passeriformes	Neognathae	Thamnophilus	nigrocinereus	0.0163358	0	0
EF030332	??	Thamnophilidae	Passeriformes	Neognathae	Thamnophilus	palliatus	0.0128984	0	0
EF030334	??	Thamnophilidae	Passeriformes	Neognathae	Thamnophilus	punctatus	0.0146306	0	0
EF030336	??	Thamnophilidae	Passeriformes	Neognathae	Thamnophilus	ruficapillus	0.0125598	0	0
EF030337	??	Thamnophilidae	Passeriformes	Neognathae	Thamnophilus	schistaceus	0.0147535	0	0
EF030335	??	Thamnophilidae	Passeriformes	Neognathae	Thamnophilus	stictocephalus	0.0148194	0	0
EF030338	??	Thamnophilidae	Passeriformes	Neognathae	Thamnophilus	tenuepunctatus	0.0128984	0	0
EF030339	??	Thamnophilidae	Passeriformes	Neognathae	Thamnophilus	torquatus	0.0127756	0	0
EF030340	??	Thamnophilidae	Passeriformes	Neognathae	Thamnophilus	zarumae	0.0134229	0	0
AF006256	Emberizinae	Fringillidae	Passeriformes	Neognathae	Thlypopsis	sordida	0.0260494	0	0
AF489898	Emberizinae	Fringillidae	Passeriformes	Neognathae	Thraupis	bonariensis	0.0290319	0	0
AY352541	Troglodytinae	Certhiidae	Passeriformes	Neognathae	Thryomanes	bewickii	0.021374	8	0
DQ415696	Troglodytinae	Certhiidae	Passeriformes	Neognathae	Thryothorus	atrogularis	0.0171829	0	0
AY352542	Troglodytinae	Certhiidae	Passeriformes	Neognathae	Thryothorus	coraya	0.0219389	0	0
DQ415684	Troglodytinae	Certhiidae	Passeriformes	Neognathae	Thryothorus	euophrys	0.0197702	0	0
DQ415704	Troglodytinae	Certhiidae	Passeriformes	Neognathae	Thryothorus	fasciatoventris	0.0201182	0	0
DQ415697	Troglodytinae	Certhiidae	Passeriformes	Neognathae	Thryothorus	felix	0.0183833	0	0
DQ415682	Troglodytinae	Certhiidae	Passeriformes	Neognathae	Thryothorus	genibarbis	0.0210664	0	0
AY352543	Troglodytinae	Certhiidae	Passeriformes	Neognathae	Thryothorus	guarayanus	0.0183429	0	0
DQ415693	Troglodytinae	Certhiidae	Passeriformes	Neognathae	Thryothorus	leucopogon	0.0159776	0	0
AY352544	Troglodytinae	Certhiidae	Passeriformes	Neognathae	Thryothorus	leucotis	0.0186859	0	0
DQ415680	Troglodytinae	Certhiidae	Passeriformes	Neognathae	Thryothorus	longirostris	0.0184186	0	0
AY352545	Troglodytinae	Certhiidae	Passeriformes	Neognathae	Thryothorus	ludovicianus	0.0217523	6.2	17.5
AY352546	Troglodytinae	Certhiidae	Passeriformes	Neognathae	Thryothorus	maculipectus	0.0171022	0	0
DQ415694	Troglodytinae	Certhiidae	Passeriformes	Neognathae	Thryothorus	modestus	0.0190591	0	0
DQ415687	Troglodytinae	Certhiidae	Passeriformes	Neognathae	Thryothorus	mystacalis	0.022186	0	0
DQ415702	Troglodytinae	Certhiidae	Passeriformes	Neognathae	Thryothorus	nigricapillus	0.0169207	0	0
DQ415690	Troglodytinae	Certhiidae	Passeriformes	Neognathae	Thryothorus	pleurostictus	0.0185497	0	0
DQ415705	Troglodytinae	Certhiidae	Passeriformes	Neognathae	Thryothorus	rufalbus	0.0180756	0	0
DQ415698	Troglodytinae	Certhiidae	Passeriformes	Neognathae	Thryothorus	rutilus	0.0180454	0	0
DQ415685	Troglodytinae	Certhiidae	Passeriformes	Neognathae	Thryothorus	sclateri	0.0186808	0	0
DQ415699	Troglodytinae	Certhiidae	Passeriformes	Neognathae	Thryothorus	semibadius	0.0168501	0	0
DQ415689	Troglodytinae	Certhiidae	Passeriformes	Neognathae	Thryothorus	sinaloa	0.0198005	0	0
DQ415686	Troglodytinae	Certhiidae	Passeriformes	Neognathae	Thryothorus	superciliaris	0.0173292	0	0
DQ415692	Troglodytinae	Certhiidae	Passeriformes	Neognathae	Thryothorus	thoracicus	0.016376	0	0
AF489900	Emberizinae	Fringillidae	Passeriformes	Neognathae	Tiaris	fuliginosa	0.0285585	0	0
AF489901	Emberizinae	Fringillidae	Passeriformes	Neognathae	Tiaris	olivacea	0.0284046	0	0
DQ008513	Acrocephalinae	Sylviidae	Passeriformes	Neognathae	Tickellia	hodgsoni	0.0544085	0	0
AF193831	??	Ardeidae	Ciconiiformes	Neognathae	Tigrisoma	lineatum	0.0183388	0	0
AY488387	??	Meliphagidae	Passeriformes	Neognathae	Timeliopsis	fulvigula	0.0305056	0	0
AF338707	??	Tinamidae	Tinamiformes	Palaeognathae	Tinamus	major	0.07182	0	0
DQ294530	??	Tyrannidae	Passeriformes	Neognathae	Todirostrum	latirostre	0.0159313	0	0
DQ294531	??	Tyrannidae	Passeriformes	Neognathae	Todirostrum	maculatum	0.0170657	0	0
AF407450	??	Todidae	Coraciiformes	Neognathae	Todus	todus	0.0684007	0	0
DQ294528	??	Tyrannidae	Passeriformes	Neognathae	Tolmomyias	assimilis	0.0221644	0	0
DQ294533	??	Tyrannidae	Passeriformes	Neognathae	Tolmomyias	poliocephalus	0.0228064	0	0
AY239748	??	Mimidae	Passeriformes	Neognathae	Toxostoma	lecontei	0.0312531	5.7	0
AY239745	??	Mimidae	Passeriformes	Neognathae	Toxostoma	redivivum	0.0299548	6.9	0
AF123531	??	Lybiidae	Piciformes	Neognathae	Trachyphonus	darnaudii	0.039778	0	0
AY279299	??	Lybiidae	Piciformes	Neognathae	Trachyphonus	erythrocephalus	0.0388059	0	0
AY279296	??	Lybiidae	Piciformes	Neognathae	Trachyphonus	purpuratus	0.0337349	0	0
AF200722	Phasianinae	Phasianidae	Galliformes	Neognathae	Tragopan	blythii	0.0110753	0	0
AF229837	Phasianinae	Phasianidae	Galliformes	Neognathae	Tragopan	satyra	0.0114789	0	0
AF028802	Phasianinae	Phasianidae	Galliformes	Neognathae	Tragopan	temminckii	0.0103634	0	0
AY443259	??	Petroicidae	Passeriformes	Neognathae	Tregellasia	leucops	0.00401429	0	0
AF483349	??	Columbidae	Columbiformes	Neognathae	Treron	australis	0.00962636	0	0
AY443674	??	Columbidae	Columbiformes	Neognathae	Treron	calva	0.00955827	0	0
AY274042	??	Columbidae	Columbiformes	Neognathae	Treron	sieboldii	0.00976912	0	0
AF483321	??	Columbidae	Columbiformes	Neognathae	Treron	vernans	0.00969005	0	0
AF483350	??	Columbidae	Columbiformes	Neognathae	Treron	waalia	0.0096022	0	0
AY279285	??	Lybiidae	Piciformes	Neognathae	Tricholaema	diademata	0.0312387	0	0
AY279287	??	Lybiidae	Piciformes	Neognathae	Tricholaema	hirsuta	0.0396793	0	0
AY279288	??	Lybiidae	Piciformes	Neognathae	Tricholaema	leucomelas	0.0300034	0	0
AY669442	??	Psittacidae	Psittaciformes	Neognathae	Triclaria	malachitacea	0.0138092	11.9	0
AF417923	??	Scolopacidae	Charadriiformes	Neognathae	Tringa	glareola	0.0169477	11.6	0
AF417932	??	Scolopacidae	Charadriiformes	Neognathae	Tringa	totanus	0.0164341	20.3	149
AY352547	Troglodytinae	Certhiidae	Passeriformes	Neognathae	Troglodytes	aedon	0.0179748	9	9.7
DQ415711	Troglodytinae	Certhiidae	Passeriformes	Neognathae	Troglodytes	musculus	0.0181008	0	0
U94808	??	Trogonidae	Trogoniformes	Neognathae	Trogon	collaris	0.0322296	0	0
U94804	??	Trogonidae	Trogoniformes	Neognathae	Trogon	comptus	0.0162528	0	0
U94801	??	Trogonidae	Trogoniformes	Neognathae	Trogon	curucui	0.0242677	0	0
U94806	??	Trogonidae	Trogoniformes	Neognathae	Trogon	elegans	0.0360392	0	0
U94805	??	Trogonidae	Trogoniformes	Neognathae	Trogon	melanurus	0.0161746	0	0
U94809	??	Trogonidae	Trogoniformes	Neognathae	Trogon	mexicanus	0.0372239	0	0
U89201	??	Trogonidae	Trogoniformes	Neognathae	Trogon	personatus	0.0279254	0	0
U94807	??	Trogonidae	Trogoniformes	Neognathae	Trogon	rufus	0.0222938	0	0
U94802	??	Trogonidae	Trogoniformes	Neognathae	Trogon	violaceus	0.0237754	0	0
U94803	??	Trogonidae	Trogoniformes	Neognathae	Trogon	viridis	0.0272514	0	0
EF373286	??	Columbidae	Columbiformes	Neognathae	Trugon	terrestris	0.00986356	0	0
EF373287	??	Columbidae	Columbiformes	Neognathae	Turacoena	manadensis	0.0094836	0	0
AY049484	??	Turdidae	Passeriformes	Neognathae	Turdus	obscurus	0.0436773	0	0
AF483348	??	Columbidae	Columbiformes	Neognathae	Turtur	afer	0.0100019	0	0
AY151005	??	Columbidae	Columbiformes	Neognathae	Turtur	brehmeri	0.010338	0	0
AY443671	??	Columbidae	Columbiformes	Neognathae	Turtur	chalcospilos	0.0101183	0	0
AF068191	Tetraoninae	Phasianidae	Galliformes	Neognathae	Tympanuchus	phasianellus	0.0124764	7.5	908
DQ294532	??	Tyrannidae	Passeriformes	Neognathae	Tyrannus	melancholicus	0.0217825	0	0
AY495398	??	Passeridae	Passeriformes	Neognathae	Uraeginthus	bengalus	0.0228084	0	0
DQ792783	Carduelinae	Fringillidae	Passeriformes	Neognathae	Uragus	sibiricus	0.0272803	0	0
U37308	??	Alcidae	Charadriiformes	Neognathae	Uria	lomvia	0.0124386	22.8	989
AY274033	??	Coliidae	Coliiformes	Neognathae	Urocolius	macrourus	0.0180644	0	0
EF373288	??	Columbidae	Columbiformes	Neognathae	Uropelia	campestris	0.00895868	0	0
DQ415712	Troglodytinae	Certhiidae	Passeriformes	Neognathae	Uropsila	leucogastra	0.0192507	0	0
AY216813	Emberizinae	Fringillidae	Passeriformes	Neognathae	Vermivora	celata	0.0255642	6.8	9.3
AY216818	Emberizinae	Fringillidae	Passeriformes	Neognathae	Vermivora	chrysoptera	0.0260908	7.9	0
AY216815	Emberizinae	Fringillidae	Passeriformes	Neognathae	Vermivora	crissalis	0.0256411	0	0
AY216801	Emberizinae	Fringillidae	Passeriformes	Neognathae	Vermivora	luciae	0.0256411	5.8	0
AY216809	Emberizinae	Fringillidae	Passeriformes	Neognathae	Vermivora	peregrina	0.0261263	6.4	8.5
AY216820	Emberizinae	Fringillidae	Passeriformes	Neognathae	Vermivora	pinus	0.0260731	7.9	7.8
AY216806	Emberizinae	Fringillidae	Passeriformes	Neognathae	Vermivora	ruficapilla	0.0256234	7.3	7.5
AY216808	Emberizinae	Fringillidae	Passeriformes	Neognathae	Vermivora	virginiae	0.0256529	0	0
AY495410	Viduinae	Estrildidae	Passeriformes	Neognathae	Vidua	chalybeata	0.0588288	0	0
AF081989	Vireoninae	Vireonidae	Passeriformes	Neognathae	Vireo	cassinii	0.046495	0	0
AF081961	Vireoninae	Vireonidae	Passeriformes	Neognathae	Vireo	flavifrons	0.0612833	6.1	18
AF383108	Vireoninae	Vireonidae	Passeriformes	Neognathae	Vireo	latimeri	0.0611824	0	0
AF081960	Vireoninae	Vireonidae	Passeriformes	Neognathae	Vireo	leucophrys	0.0687615	0	0
AF082006	Vireoninae	Vireonidae	Passeriformes	Neognathae	Vireo	plumbeus	0.0465118	0	0
AF081969	Vireoninae	Vireonidae	Passeriformes	Neognathae	Vireo	solitarius	0.0481263	7.4	16
AF081959	Vireolaniinae	Vireonidae	Passeriformes	Neognathae	Vireolanius	leucotis	0.064686	0	0
AY216853	Emberizinae	Fringillidae	Passeriformes	Neognathae	Wilsonia	canadensis	0.025576	8	10
AY216866	Emberizinae	Fringillidae	Passeriformes	Neognathae	Wilsonia	citrina	0.025718	8	12
AY488390	??	Meliphagidae	Passeriformes	Neognathae	Xanthomyza	phrygia	0.0280815	0	0
AY488391	??	Meliphagidae	Passeriformes	Neognathae	Xanthotis	flaviventer	0.0278503	0	0
AF006257	Emberizinae	Fringillidae	Passeriformes	Neognathae	Xenodacnis	parina	0.0289076	0	0
AY216863	Emberizinae	Fringillidae	Passeriformes	Neognathae	Xenoligea	montana	0.0273513	0	0
AM236887	Perdicinae	Phasianidae	Galliformes	Neognathae	Xenoperdix	udzungwensis	0.0137075	0	0
DQ459509	Emberizinae	Fringillidae	Passeriformes	Neognathae	Xenospiza	baileyi	0.025505	0	0
AF417922	??	Scolopacidae	Charadriiformes	Neognathae	Xenus	cinereus	0.0135443	13.9	0
AF193834	??	Ardeidae	Ciconiiformes	Neognathae	Zebrilus	undulatus	0.018256	0	0
AF382998	Emberizinae	Fringillidae	Passeriformes	Neognathae	Zeledonia	coronata	0.0277182	0	0
AF251533	??	Columbidae	Columbiformes	Neognathae	Zenaida	asiatica	0.00960879	25	140
AF182700	??	Columbidae	Columbiformes	Neognathae	Zenaida	auriculata	0.009958	0	0
AF182704	??	Columbidae	Columbiformes	Neognathae	Zenaida	aurita	0.00990529	0	0
AF182701	??	Columbidae	Columbiformes	Neognathae	Zenaida	galapagoensis	0.00985258	0	0
AF182702	??	Columbidae	Columbiformes	Neognathae	Zenaida	graysoni	0.00993164	0	0
AF182699	??	Columbidae	Columbiformes	Neognathae	Zenaida	meloda	0.0096	0	0
AY206981	??	Turdidae	Passeriformes	Neognathae	Zoothera	princei	0.0558252	0	0
